# Supplementary material for: Selective control of prefrontal neural timescales by parietal cortex
Source: Nat Commun. 2026 Mar 9;17:3687. doi: 10.1038/s41467-026-70326-1 (PMC13100148; doi:10.1038/s41467-026-70326-1)
Supplement: Supplementary file 4 — Source Data [file 41467_2026_70326_MOESM4_ESM.xlsx]

## Sheet: Info
Source data
Soyuhos et al., 2026. Selective control of prefrontal neural timescales by parietal cortex.

## Sheet: Fig. 1c
Histogram
neuron_id	condi	stimulus	bin_width_ms	time_bin_ms	rf_condition	spikes_per_second
342	c	Single	10	-300	In-RF	4.54545
342	c	Single	10	-300	Out-RF	1.25
342	c	Single	10	-290	In-RF	4.54545
342	c	Single	10	-290	Out-RF	4.94048
342	c	Single	10	-280	In-RF	9.09091
342	c	Single	10	-280	Out-RF	2.56579
342	c	Single	10	-270	In-RF	4.54545
342	c	Single	10	-270	Out-RF	4.88722
342	c	Single	10	-260	In-RF	9.09091
342	c	Single	10	-260	Out-RF	7.14286
342	c	Single	10	-250	In-RF	9.09091
342	c	Single	10	-250	Out-RF	10.0721
342	c	Single	10	-240	In-RF	4.54545
342	c	Single	10	-240	Out-RF	6.25627
342	c	Single	10	-230	In-RF	4.54545
342	c	Single	10	-230	Out-RF	5
342	c	Single	10	-220	In-RF	4.54545
342	c	Single	10	-220	Out-RF	3.75
342	c	Single	10	-210	In-RF	9.09091
342	c	Single	10	-210	Out-RF	5.00627
342	c	Single	10	-200	In-RF	13.6364
342	c	Single	10	-200	Out-RF	5.07206
342	c	Single	10	-190	In-RF	9.09091
342	c	Single	10	-190	Out-RF	5.00627
342	c	Single	10	-180	In-RF	9.09091
342	c	Single	10	-180	Out-RF	7.45301
342	c	Single	10	-170	In-RF	0
342	c	Single	10	-170	Out-RF	0
342	c	Single	10	-160	In-RF	4.54545
342	c	Single	10	-160	Out-RF	8.82206
342	c	Single	10	-150	In-RF	13.6364
342	c	Single	10	-150	Out-RF	3.75627
342	c	Single	10	-140	In-RF	0
342	c	Single	10	-140	Out-RF	3.69048
342	c	Single	10	-130	In-RF	9.09091
342	c	Single	10	-130	Out-RF	1.31579
342	c	Single	10	-120	In-RF	9.09091
342	c	Single	10	-120	Out-RF	3.81579
342	c	Single	10	-110	In-RF	9.09091
342	c	Single	10	-110	Out-RF	3.81579
342	c	Single	10	-100	In-RF	4.54545
342	c	Single	10	-100	Out-RF	6.38158
342	c	Single	10	-90	In-RF	0
342	c	Single	10	-90	Out-RF	2.56579
342	c	Single	10	-80	In-RF	4.54545
342	c	Single	10	-80	Out-RF	2.5
342	c	Single	10	-70	In-RF	4.54545
342	c	Single	10	-70	Out-RF	3.57143
342	c	Single	10	-60	In-RF	4.54545
342	c	Single	10	-60	Out-RF	3.75627
342	c	Single	10	-50	In-RF	4.54545
342	c	Single	10	-50	Out-RF	3.81579
342	c	Single	10	-40	In-RF	4.54545
342	c	Single	10	-40	Out-RF	6.57895
342	c	Single	10	-30	In-RF	0
342	c	Single	10	-30	Out-RF	6.19674
342	c	Single	10	-20	In-RF	4.54545
342	c	Single	10	-20	Out-RF	2.56579
342	c	Single	10	-10	In-RF	0
342	c	Single	10	-10	Out-RF	2.63158
342	c	Single	10	0	In-RF	9.09091
342	c	Single	10	0	Out-RF	1.19048
342	c	Single	10	10	In-RF	4.54545
342	c	Single	10	10	Out-RF	7.50627
342	c	Single	10	20	In-RF	0
342	c	Single	10	20	Out-RF	4.88095
342	c	Single	10	30	In-RF	9.09091
342	c	Single	10	30	Out-RF	5.06579
342	c	Single	10	40	In-RF	4.54545
342	c	Single	10	40	Out-RF	3.75627
342	c	Single	10	50	In-RF	9.09091
342	c	Single	10	50	Out-RF	5.07206
342	c	Single	10	60	In-RF	0
342	c	Single	10	60	Out-RF	2.5
342	c	Single	10	70	In-RF	4.54545
342	c	Single	10	70	Out-RF	6.19674
342	c	Single	10	80	In-RF	27.2727
342	c	Single	10	80	Out-RF	1.31579
342	c	Single	10	90	In-RF	36.3636
342	c	Single	10	90	Out-RF	9.94674
342	c	Single	10	100	In-RF	22.7273
342	c	Single	10	100	Out-RF	7.45301
342	c	Single	10	110	In-RF	77.2727
342	c	Single	10	110	Out-RF	5
342	c	Single	10	120	In-RF	50
342	c	Single	10	120	Out-RF	6.19674
342	c	Single	10	130	In-RF	27.2727
342	c	Single	10	130	Out-RF	3.75
342	c	Single	10	140	In-RF	31.8182
342	c	Single	10	140	Out-RF	3.75
342	c	Single	10	150	In-RF	68.1818
342	c	Single	10	150	Out-RF	6.13722
342	c	Single	10	160	In-RF	45.4545
342	c	Single	10	160	Out-RF	2.44048
342	c	Single	10	170	In-RF	54.5455
342	c	Single	10	170	Out-RF	6.19048
342	c	Single	10	180	In-RF	50
342	c	Single	10	180	Out-RF	2.56579
342	c	Single	10	190	In-RF	50
342	c	Single	10	190	Out-RF	2.56579
342	c	Single	10	200	In-RF	59.0909
342	c	Single	10	200	Out-RF	3.75
342	c	Single	10	210	In-RF	40.9091
342	c	Single	10	210	Out-RF	2.56579
342	c	Single	10	220	In-RF	31.8182
342	c	Single	10	220	Out-RF	0
342	c	Single	10	230	In-RF	13.6364
342	c	Single	10	230	Out-RF	4.88095
342	c	Single	10	240	In-RF	13.6364
342	c	Single	10	240	Out-RF	2.5
342	c	Single	10	250	In-RF	13.6364
342	c	Single	10	250	Out-RF	1.31579
342	c	Single	10	260	In-RF	4.54545
342	c	Single	10	260	Out-RF	2.56579
342	c	Single	10	270	In-RF	13.6364
342	c	Single	10	270	Out-RF	1.25
342	c	Single	10	280	In-RF	13.6364
342	c	Single	10	280	Out-RF	4.94674
342	c	Single	10	290	In-RF	9.09091
342	c	Single	10	290	Out-RF	4.82143
342	c	Single	10	300	In-RF	9.09091
342	c	Single	10	300	Out-RF	5.19737
342	c	Single	10	310	In-RF	4.54545
342	c	Single	10	310	Out-RF	5.19737
342	c	Single	10	320	In-RF	13.6364
342	c	Single	10	320	Out-RF	7.32143
342	c	Single	10	330	In-RF	31.8182
342	c	Single	10	330	Out-RF	7.44048
342	c	Single	10	340	In-RF	4.54545
342	c	Single	10	340	Out-RF	6.13095
342	c	Single	10	350	In-RF	18.1818
342	c	Single	10	350	Out-RF	6.44737
342	c	Single	10	360	In-RF	9.09091
342	c	Single	10	360	Out-RF	1.25
342	c	Single	10	370	In-RF	9.09091
342	c	Single	10	370	Out-RF	6.26253
342	c	Single	10	380	In-RF	4.54545
342	c	Single	10	380	Out-RF	6.32206
342	c	Single	10	390	In-RF	0
342	c	Single	10	390	Out-RF	7.2619
342	c	Single	10	400	In-RF	13.6364
342	c	Single	10	400	Out-RF	1.19048
342	c	Single	10	410	In-RF	4.54545
342	c	Single	10	410	Out-RF	5.00627
342	c	Single	10	420	In-RF	4.54545
342	c	Single	10	420	Out-RF	4.94674
342	c	Single	10	430	In-RF	18.1818
342	c	Single	10	430	Out-RF	6.19674
342	c	Single	10	440	In-RF	9.09091
342	c	Single	10	440	Out-RF	7.44674
342	c	Single	10	450	In-RF	4.54545
342	c	Single	10	450	Out-RF	3.57143
342	c	Single	10	460	In-RF	0
342	c	Single	10	460	Out-RF	3.81579
342	c	Single	10	470	In-RF	0
342	c	Single	10	470	Out-RF	1.31579
342	c	Single	10	480	In-RF	0
342	c	Single	10	480	Out-RF	6.38784
342	c	Single	10	490	In-RF	4.54545
342	c	Single	10	490	Out-RF	5.07206
342	c	Single	10	500	In-RF	0
342	c	Single	10	500	Out-RF	3.88158

## Sheet: Fig. 1d
Autocorrelation plot							Fit parameters
neuron_id	bin_size_ms	lag_bin	lag_ms	ac_value	fit_value		neuron_id	idx_max	a	tau_ms	b	a_times_b
60	10	1	10	0.183981	0.155383		60	1	0.175683	67.0219	0.0230574	0.0040508
60	10	2	20	0.109694	0.134407
60	10	3	30	0.120883	0.116339
60	10	4	40	0.083159	0.100775
60	10	5	50	0.0737759	0.0873683
60	10	6	60	0.0793297	0.0758198
60	10	7	70	0.0587177	0.0658721
60	10	8	80	0.0625233	0.0573032
60	10	9	90	0.0558351	0.049922
60	10	10	100	0.0555807	0.0435639
60	10	11	110	0.0344191	0.0380871
60	10	12	120	0.0331255	0.0333694
60	10	13	130	0.0351326	0.0293057
60	10	14	140	0.0353794	0.0258051
60	10	15	150	0.0246657	0.0227898
60	10	16	160	0.0233648	0.0201925
60	10	17	170	0.0280317	0.0179551
60	10	18	180	0.0188859	0.0160279
60	10	19	190	0.0154267	0.0143677
60	10	20	200	0.0128951	0.0129377
60	10	21	210	0.00777823	0.0117059
60	10	22	220	0.00964373	0.0106449
60	10	23	230	0.00860793	0.00973089
60	10	24	240	0.00639229	0.00894359
60	10	25	250	0.00687608	0.00826541
60	10	26	260	0.00646852	0.00768124
60	10	27	270	0.00224035	0.00717803
60	10	28	280	0.00249446	0.00674457
60	10	29	290	-0.000450357	0.00637119

## Sheet: Fig. 2a
Data - Monkey Q			Data - Monkey J				Histogram - Monkey Q								Histogram - Monkey J									Kernel density - Monkey Q				Kernel density - Monkey J
group	tau_ms		group	tau_ms			group	xmin	xmax	xmid	count	density			group	xmin	xmax	xmid	count	density				group	x	y		group	x	y
Monkey Q	49.0073		Monkey J	97.6663			Monkey Q	-4.11601	4.11601	0	1	0.000586845			Monkey J	-4.41554	4.41554	0	7	0.00458182				Monkey Q	3.38136	0.00561115		Monkey J	2.45134	0.00449636
Monkey Q	51.5325		Monkey J	20.1782			Monkey Q	4.11601	12.348	8.23202	20	0.0117369			Monkey J	4.41554	13.2466	8.83107	12	0.00785456				Monkey Q	3.68744	0.0057141		Monkey J	2.77969	0.00456476
Monkey Q	27.8113		Monkey J	59.8627			Monkey Q	12.348	20.58	16.464	22	0.0129106			Monkey J	13.2466	22.0777	17.6621	12	0.00785456				Monkey Q	3.99353	0.0058165		Monkey J	3.10805	0.00463273
Monkey Q	12.1246		Monkey J	170.242			Monkey Q	20.58	28.8121	24.6961	16	0.00938952			Monkey J	22.0777	30.9088	26.4932	9	0.00589092				Monkey Q	4.29961	0.00591846		Monkey J	3.43641	0.00470013
Monkey Q	13.2132		Monkey J	102.336			Monkey Q	28.8121	37.0441	32.9281	9	0.0052816			Monkey J	30.9088	39.7398	35.3243	13	0.0085091				Monkey Q	4.60569	0.00601933		Monkey J	3.76476	0.00476668
Monkey Q	52.3913		Monkey J	136.957			Monkey Q	37.0441	45.2761	41.1601	8	0.00469476			Monkey J	39.7398	48.5709	44.1554	7	0.00458182				Monkey Q	4.91178	0.00611974		Monkey J	4.09312	0.00483285
Monkey Q	89.6338		Monkey J	139.451			Monkey Q	45.2761	53.5081	49.3921	14	0.00821583			Monkey J	48.5709	57.402	52.9864	9	0.00589092				Monkey Q	5.21786	0.00621899		Monkey J	4.42148	0.00489793
Monkey Q	74.4886		Monkey J	82.9259			Monkey Q	53.5081	61.7401	57.6241	6	0.00352107			Monkey J	57.402	66.2331	61.8175	8	0.00523637				Monkey Q	5.52394	0.00631731		Monkey J	4.74984	0.00496243
Monkey Q	22.6868		Monkey J	22.2932			Monkey Q	61.7401	69.9721	65.8561	9	0.0052816			Monkey J	66.2331	75.0641	70.6486	6	0.00392728				Monkey Q	5.83002	0.00641487		Monkey J	5.07819	0.00502618
Monkey Q	93.2484		Monkey J	129.428			Monkey Q	69.9721	78.2042	74.0882	9	0.0052816			Monkey J	75.0641	83.8952	79.4797	13	0.0085091				Monkey Q	6.13611	0.00651072		Monkey J	5.40655	0.00508885
Monkey Q	117.487		Monkey J	67.3417			Monkey Q	78.2042	86.4362	82.3202	10	0.00586845			Monkey J	83.8952	92.7263	88.3107	10	0.00654546				Monkey Q	6.44219	0.00660588		Monkey J	5.73491	0.00515103
Monkey Q	90.9359		Monkey J	120.042			Monkey Q	86.4362	94.6682	90.5522	20	0.0117369			Monkey J	92.7263	101.557	97.1418	12	0.00785456				Monkey Q	6.74827	0.00669935		Monkey J	6.06326	0.00521186
Monkey Q	92.3495		Monkey J	137.634			Monkey Q	94.6682	102.9	98.7842	16	0.00938952			Monkey J	101.557	110.388	105.973	15	0.00981819				Monkey Q	7.05436	0.00679152		Monkey J	6.39162	0.00527199
Monkey Q	146.557		Monkey J	97.6312			Monkey Q	102.9	111.132	107.016	14	0.00821583			Monkey J	110.388	119.22	114.804	8	0.00523637				Monkey Q	7.36044	0.00688262		Monkey J	6.71998	0.00533123
Monkey Q	47.4215		Monkey J	112.279			Monkey Q	111.132	119.364	115.248	9	0.0052816			Monkey J	119.22	128.051	123.635	14	0.00916365				Monkey Q	7.66652	0.00697144		Monkey J	7.04833	0.00538918
Monkey Q	51.8591		Monkey J	140.557			Monkey Q	119.364	127.596	123.48	8	0.00469476			Monkey J	128.051	136.882	132.466	8	0.00523637				Monkey Q	7.9726	0.00705935		Monkey J	7.37669	0.00544656
Monkey Q	54.0978		Monkey J	159.923			Monkey Q	127.596	135.828	131.712	7	0.00410791			Monkey J	136.882	145.713	141.297	6	0.00392728				Monkey Q	8.27869	0.00714508		Monkey J	7.70505	0.00550239
Monkey Q	23.4223		Monkey J	105.555			Monkey Q	135.828	144.06	139.944	2	0.00117369			Monkey J	145.713	154.544	150.128	2	0.00130909				Monkey Q	8.58477	0.00722918		Monkey J	8.03341	0.00555742
Monkey Q	41.3219		Monkey J	82.258			Monkey Q	144.06	152.292	148.176	5	0.00293422			Monkey J	154.544	163.375	158.959	1	0.000654546				Monkey Q	8.89085	0.00731194		Monkey J	8.36176	0.00561144
Monkey Q	22.194		Monkey J	127.838			Monkey Q	152.292	160.524	156.408	2	0.00117369			Monkey J	163.375	172.206	167.79	1	0.000654546				Monkey Q	9.19693	0.0073919		Monkey J	8.69012	0.00566402
Monkey Q	35.1559		Monkey J	108.289																				Monkey Q	9.50302	0.00747078		Monkey J	9.01848	0.00571597
Monkey Q	73.3033		Monkey J	102.386																				Monkey Q	9.8091	0.00754705		Monkey J	9.34683	0.00576623
Monkey Q	69.9706		Monkey J	108.488			Summary - Monkey Q								Summary - Monkey J									Monkey Q	10.1152	0.0076214		Monkey J	9.67519	0.00581561
Monkey Q	47.9308		Monkey J	111.153			group	n	threshold_ms	median_below_threshold_ms	median_above_threshold_ms	bins	density_adjust		group	n	threshold_ms	median_below_threshold_ms	median_above_threshold_ms	bins	density_adjust			Monkey Q	10.4213	0.00769419		Monkey J	10.0035	0.00586392
Monkey Q	52.6008		Monkey J	2.45134			Monkey Q	207	59.327	23.4223	97.0583	20	1		Monkey J	173	60.5086	28.1916	103.693	20	1			Monkey Q	10.7273	0.00776376		Monkey J	10.3319	0.00591067
Monkey Q	16.8066		Monkey J	136.542																				Monkey Q	11.0334	0.00783209		Monkey J	10.6603	0.00595676
Monkey Q	33.1028		Monkey J	135.023																				Monkey Q	11.3395	0.00789749		Monkey J	10.9886	0.00600107
Monkey Q	46.4404		Monkey J	104.42																				Monkey Q	11.6456	0.00796073		Monkey J	11.317	0.00604447
Monkey Q	40.6706		Monkey J	77.549																				Monkey Q	11.9517	0.00802226		Monkey J	11.6453	0.00608675
Monkey Q	65.5575		Monkey J	60.2485																				Monkey Q	12.2578	0.00808024		Monkey J	11.9737	0.00612743
Monkey Q	97.2486		Monkey J	129.087																				Monkey Q	12.5638	0.00813688		Monkey J	12.302	0.00616743
Monkey Q	88.3996		Monkey J	49.7622																				Monkey Q	12.8699	0.00819036		Monkey J	12.6304	0.00620563
Monkey Q	101.095		Monkey J	89.1572																				Monkey Q	13.176	0.00824154		Monkey J	12.9588	0.0062429
Monkey Q	71.1678		Monkey J	120.662																				Monkey Q	13.4821	0.00829088		Monkey J	13.2871	0.00627906
Monkey Q	84.4716		Monkey J	124.964																				Monkey Q	13.7882	0.00833649		Monkey J	13.6155	0.00631361
Monkey Q	55.3355		Monkey J	136.117																				Monkey Q	14.0943	0.0083807		Monkey J	13.9438	0.00634748
Monkey Q	93.5944		Monkey J	85.8979																				Monkey Q	14.4003	0.00842163		Monkey J	14.2722	0.00637958
Monkey Q	152.148		Monkey J	140.901																				Monkey Q	14.7064	0.00846017		Monkey J	14.6005	0.00641077
Monkey Q	21.8098		Monkey J	97.2376																				Monkey Q	15.0125	0.00849685		Monkey J	14.9289	0.00644088
Monkey Q	32.8705		Monkey J	116.602																				Monkey Q	15.3186	0.00852973		Monkey J	15.2573	0.00646943
Monkey Q	138.8		Monkey J	138.09																				Monkey Q	15.6247	0.00856118		Monkey J	15.5856	0.00649731
Monkey Q	149.974		Monkey J	81.8454																				Monkey Q	15.9308	0.00858935		Monkey J	15.914	0.00652352
Monkey Q	131.093		Monkey J	99.6502																				Monkey Q	16.2368	0.00861515		Monkey J	16.2423	0.00654883
Monkey Q	28.4981		Monkey J	95.4566																				Monkey Q	16.5429	0.0086391		Monkey J	16.5707	0.00657314
Monkey Q	121.345		Monkey J	77.9661																				Monkey Q	16.849	0.0086593		Monkey J	16.899	0.00659595
Monkey Q	49.4843		Monkey J	123.266																				Monkey Q	17.1551	0.00867811		Monkey J	17.2274	0.00661814
Monkey Q	151.379		Monkey J	86.6274																				Monkey Q	17.4612	0.00869374		Monkey J	17.5558	0.00663876
Monkey Q	134.513		Monkey J	86.3648																				Monkey Q	17.7673	0.00870708		Monkey J	17.8841	0.00665855
Monkey Q	84.594		Monkey J	101.978																				Monkey Q	18.0733	0.00871865		Monkey J	18.2125	0.0066774
Monkey Q	103.727		Monkey J	98.4213																				Monkey Q	18.3794	0.00872664		Monkey J	18.5408	0.00669487
Monkey Q	98.3544		Monkey J	125.532																				Monkey Q	18.6855	0.00873333		Monkey J	18.8692	0.00671177
Monkey Q	111.611		Monkey J	44.4214																				Monkey Q	18.9916	0.00873703		Monkey J	19.1975	0.00672723
Monkey Q	104.034		Monkey J	94.37																				Monkey Q	19.2977	0.00873859		Monkey J	19.5259	0.00674193
Monkey Q	95.4581		Monkey J	24.7876																				Monkey Q	19.6038	0.00873851		Monkey J	19.8543	0.00675578
Monkey Q	67.0215		Monkey J	107.902																				Monkey Q	19.9098	0.00873513		Monkey J	20.1826	0.00676837
Monkey Q	52.6489		Monkey J	65.4154																				Monkey Q	20.2159	0.00873055		Monkey J	20.511	0.00678044
Monkey Q	88.9783		Monkey J	71.4848																				Monkey Q	20.522	0.00872327		Monkey J	20.8393	0.00679123
Monkey Q	123.106		Monkey J	112.084																				Monkey Q	20.8281	0.00871406		Monkey J	21.1677	0.00680133
Monkey Q	93.9724		Monkey J	38.6558																				Monkey Q	21.1342	0.00870338		Monkey J	21.496	0.00681068
Monkey Q	120.334		Monkey J	121.746																				Monkey Q	21.4402	0.00868976		Monkey J	21.8244	0.0068189
Monkey Q	117.396		Monkey J	14.4332																				Monkey Q	21.7463	0.00867509		Monkey J	22.1528	0.00682666
Monkey Q	94.2471		Monkey J	8.18863																				Monkey Q	22.0524	0.00865806		Monkey J	22.4811	0.00683329
Monkey Q	103.129		Monkey J	33.1202																				Monkey Q	22.3585	0.00863934		Monkey J	22.8095	0.0068393
Monkey Q	90.8815		Monkey J	5.42322																				Monkey Q	22.6646	0.00861937		Monkey J	23.1378	0.00684466
Monkey Q	98.8743		Monkey J	29.6811																				Monkey Q	22.9707	0.00859688		Monkey J	23.4662	0.00684902
Monkey Q	6.72454		Monkey J	114.03																				Monkey Q	23.2767	0.0085735		Monkey J	23.7945	0.00685297
Monkey Q	26.4628		Monkey J	20.1147																				Monkey Q	23.5828	0.00854814		Monkey J	24.1229	0.00685594
Monkey Q	96.824		Monkey J	29.8042																				Monkey Q	23.8889	0.00852139		Monkey J	24.4513	0.00685837
Monkey Q	26.2405		Monkey J	5.29282																				Monkey Q	24.195	0.0084936		Monkey J	24.7796	0.00686023
Monkey Q	131.499		Monkey J	10.9269																				Monkey Q	24.5011	0.00846376		Monkey J	25.108	0.00686121
Monkey Q	10.3754		Monkey J	77.0603																				Monkey Q	24.8072	0.00843322		Monkey J	25.4363	0.00686184
Monkey Q	31.0871		Monkey J	92.8075																				Monkey Q	25.1132	0.00840109		Monkey J	25.7647	0.00686162
Monkey Q	12.9192		Monkey J	124.379																				Monkey Q	25.4193	0.00836788		Monkey J	26.093	0.00686092
Monkey Q	9.24206		Monkey J	96.994																				Monkey Q	25.7254	0.00833385		Monkey J	26.4214	0.00685973
Monkey Q	18.7811		Monkey J	97.5947																				Monkey Q	26.0315	0.00829827		Monkey J	26.7498	0.00685778
Monkey Q	61.3393		Monkey J	113.873																				Monkey Q	26.3376	0.00826215		Monkey J	27.0781	0.00685552
Monkey Q	105.173		Monkey J	119.876																				Monkey Q	26.6437	0.00822486		Monkey J	27.4065	0.00685252
Monkey Q	50.7916		Monkey J	105.85																				Monkey Q	26.9497	0.00818679		Monkey J	27.7348	0.0068491
Monkey Q	106.928		Monkey J	104.456																				Monkey Q	27.2558	0.00814813		Monkey J	28.0632	0.00684526
Monkey Q	122.39		Monkey J	81.7964																				Monkey Q	27.5619	0.00810839		Monkey J	28.3915	0.00684075
Monkey Q	104.265		Monkey J	105.746																				Monkey Q	27.868	0.0080683		Monkey J	28.7199	0.00683597
Monkey Q	94.081		Monkey J	36.858																				Monkey Q	28.1741	0.00802743		Monkey J	29.0483	0.00683055
Monkey Q	80.9153		Monkey J	95.6872																				Monkey Q	28.4802	0.00798606		Monkey J	29.3766	0.00682476
Monkey Q	91.8923		Monkey J	16.6198																				Monkey Q	28.7862	0.00794434		Monkey J	29.705	0.00681859
Monkey Q	95.2723		Monkey J	36.9814																				Monkey Q	29.0923	0.00790197		Monkey J	30.0333	0.00681184
Monkey Q	88.802		Monkey J	40.6864																				Monkey Q	29.3984	0.00785942		Monkey J	30.3617	0.00680484
Monkey Q	90.6908		Monkey J	12.2437																				Monkey Q	29.7045	0.00781646		Monkey J	30.69	0.00679729
Monkey Q	34.5057		Monkey J	16.9422																				Monkey Q	30.0106	0.00777327		Monkey J	31.0184	0.00678939
Monkey Q	100.095		Monkey J	77.5347																				Monkey Q	30.3167	0.00772992		Monkey J	31.3468	0.00678118
Monkey Q	53.0724		Monkey J	58.8112																				Monkey Q	30.6227	0.00768634		Monkey J	31.6751	0.00677243
Monkey Q	69.2178		Monkey J	30.3498																				Monkey Q	30.9288	0.00764271		Monkey J	32.0035	0.00676347
Monkey Q	44.3919		Monkey J	88.0643																				Monkey Q	31.2349	0.00759901		Monkey J	32.3318	0.006754
Monkey Q	48.4683		Monkey J	46.9209																				Monkey Q	31.541	0.00755531		Monkey J	32.6602	0.00674423
Monkey Q	75.4714		Monkey J	63.8189																				Monkey Q	31.8471	0.00751163		Monkey J	32.9885	0.00673417
Monkey Q	69.0767		Monkey J	36.0182																				Monkey Q	32.1531	0.00746808		Monkey J	33.3169	0.00672363
Monkey Q	91.6267		Monkey J	13.5796																				Monkey Q	32.4592	0.0074246		Monkey J	33.6452	0.0067129
Monkey Q	95.3677		Monkey J	9.99109																				Monkey Q	32.7653	0.00738132		Monkey J	33.9736	0.00670171
Monkey Q	70.0885		Monkey J	7.80239																				Monkey Q	33.0714	0.00733825		Monkey J	34.302	0.00669024
Monkey Q	96.3383		Monkey J	73.7212																				Monkey Q	33.3775	0.00729533		Monkey J	34.6303	0.00667851
Monkey Q	90.5462		Monkey J	2.62727																				Monkey Q	33.6836	0.00725284		Monkey J	34.9587	0.00666633
Monkey Q	99.4803		Monkey J	101.512																				Monkey Q	33.9896	0.00721053		Monkey J	35.287	0.00665398
Monkey Q	53.9872		Monkey J	78.4323																				Monkey Q	34.2957	0.00716864		Monkey J	35.6154	0.00664122
Monkey Q	106.42		Monkey J	109.795																				Monkey Q	34.6018	0.00712712		Monkey J	35.9437	0.0066282
Monkey Q	82.1109		Monkey J	129.457																				Monkey Q	34.9079	0.00708586		Monkey J	36.2721	0.00661495
Monkey Q	79.1357		Monkey J	101.926																				Monkey Q	35.214	0.00704527		Monkey J	36.6005	0.00660128
Monkey Q	81.724		Monkey J	130.484																				Monkey Q	35.5201	0.00700493		Monkey J	36.9288	0.00658746
Monkey Q	58.4662		Monkey J	108.253																				Monkey Q	35.8261	0.00696516		Monkey J	37.2572	0.00657327
Monkey Q	37.291		Monkey J	121.322																				Monkey Q	36.1322	0.0069259		Monkey J	37.5855	0.00655884
Monkey Q	110.507		Monkey J	124.285																				Monkey Q	36.4383	0.00688698		Monkey J	37.9139	0.0065442
Monkey Q	67.3579		Monkey J	24.6204																				Monkey Q	36.7444	0.00684888		Monkey J	38.2422	0.0065292
Monkey Q	86.8701		Monkey J	84.9415																				Monkey Q	37.0505	0.0068111		Monkey J	38.5706	0.00651405
Monkey Q	70.9539		Monkey J	113.844																				Monkey Q	37.3566	0.006774		Monkey J	38.899	0.00649857
Monkey Q	47.548		Monkey J	71.7721																				Monkey Q	37.6626	0.00673749		Monkey J	39.2273	0.00648289
Monkey Q	112.459		Monkey J	71.0345																				Monkey Q	37.9687	0.00670137		Monkey J	39.5557	0.00646702
Monkey Q	78.9551		Monkey J	37.5555																				Monkey Q	38.2748	0.00666618		Monkey J	39.884	0.00645084
Monkey Q	14.3735		Monkey J	80.4567																				Monkey Q	38.5809	0.00663133		Monkey J	40.2124	0.00643453
Monkey Q	7.6326		Monkey J	79.8792																				Monkey Q	38.887	0.00659724		Monkey J	40.5407	0.00641794
Monkey Q	9.95827		Monkey J	11.7053																				Monkey Q	39.1931	0.00656377		Monkey J	40.8691	0.00640118
Monkey Q	34.1439		Monkey J	25.3307																				Monkey Q	39.4991	0.00653072		Monkey J	41.1975	0.00638427
Monkey Q	9.28194		Monkey J	46.0851																				Monkey Q	39.8052	0.00649866		Monkey J	41.5258	0.0063671
Monkey Q	25.3874		Monkey J	33.7896																				Monkey Q	40.1113	0.00646694		Monkey J	41.8542	0.00634984
Monkey Q	38.3401		Monkey J	56.297																				Monkey Q	40.4174	0.00643601		Monkey J	42.1825	0.00633236
Monkey Q	82.495		Monkey J	50.2079																				Monkey Q	40.7235	0.00640571		Monkey J	42.5109	0.00631474
Monkey Q	90.7976		Monkey J	52.1806																				Monkey Q	41.0295	0.00637584		Monkey J	42.8392	0.00629702
Monkey Q	76.8683		Monkey J	12.5147																				Monkey Q	41.3356	0.00634696		Monkey J	43.1676	0.00627911
Monkey Q	88.1436		Monkey J	2.96874																				Monkey Q	41.6417	0.00631843		Monkey J	43.496	0.00626114
Monkey Q	118.093		Monkey J	19.3724																				Monkey Q	41.9478	0.00629066		Monkey J	43.8243	0.00624302
Monkey Q	96.868		Monkey J	63.011																				Monkey Q	42.2539	0.00626352		Monkey J	44.1527	0.00622483
Monkey Q	123.71		Monkey J	90.2997																				Monkey Q	42.56	0.0062368		Monkey J	44.481	0.00620657
Monkey Q	131.886		Monkey J	39.5134																				Monkey Q	42.866	0.00621103		Monkey J	44.8094	0.00618823
Monkey Q	150.45		Monkey J	42.6235																				Monkey Q	43.1721	0.00618561		Monkey J	45.1377	0.00616985
Monkey Q	159.79		Monkey J	15.9713																				Monkey Q	43.4782	0.00616092		Monkey J	45.4661	0.00615143
Monkey Q	15.8637		Monkey J	82.3861																				Monkey Q	43.7843	0.00613682		Monkey J	45.7945	0.00613299
Monkey Q	24.6762		Monkey J	70.7265																				Monkey Q	44.0904	0.00611312		Monkey J	46.1228	0.00611454
Monkey Q	71.4356		Monkey J	5.24803																				Monkey Q	44.3965	0.00609032		Monkey J	46.4512	0.00609611
Monkey Q	30.616		Monkey J	13.3791																				Monkey Q	44.7025	0.00606784		Monkey J	46.7795	0.0060777
Monkey Q	22.328		Monkey J	52.8478																				Monkey Q	45.0086	0.00604605		Monkey J	47.1079	0.00605933
Monkey Q	8.311		Monkey J	32.1938																				Monkey Q	45.3147	0.00602482		Monkey J	47.4362	0.00604104
Monkey Q	154.229		Monkey J	50.1143																				Monkey Q	45.6208	0.00600395		Monkey J	47.7646	0.00602279
Monkey Q	12.9242		Monkey J	33.1334																				Monkey Q	45.9269	0.00598392		Monkey J	48.093	0.00600469
Monkey Q	58.0441		Monkey J	48.9193																				Monkey Q	46.233	0.00596419		Monkey J	48.4213	0.00598666
Monkey Q	15.5568		Monkey J	38.5427																				Monkey Q	46.539	0.00594509		Monkey J	48.7497	0.00596879
Monkey Q	25.0695		Monkey J	8.00921																				Monkey Q	46.8451	0.00592652		Monkey J	49.078	0.00595108
Monkey Q	15.4301		Monkey J	3.33791																				Monkey Q	47.1512	0.00590827		Monkey J	49.4064	0.00593348
Monkey Q	15.4268		Monkey J	3.26724																				Monkey Q	47.4573	0.0058908		Monkey J	49.7347	0.00591617
Monkey Q	19.8982		Monkey J	2.82765																				Monkey Q	47.7634	0.00587361		Monkey J	50.0631	0.00589898
Monkey Q	18.1039		Monkey J	52.6714																				Monkey Q	48.0695	0.005857		Monkey J	50.3915	0.00588208
Monkey Q	124.93		Monkey J	36.429																				Monkey Q	48.3755	0.00584087		Monkey J	50.7198	0.00586543
Monkey Q	110.195		Monkey J	19.4307																				Monkey Q	48.6816	0.00582504		Monkey J	51.0482	0.00584896
Monkey Q	11.9869		Monkey J	86.3309																				Monkey Q	48.9877	0.00580994		Monkey J	51.3765	0.00583294
Monkey Q	112.282		Monkey J	80.9105																				Monkey Q	49.2938	0.0057951		Monkey J	51.7049	0.00581709
Monkey Q	138.618		Monkey J	2.8045																				Monkey Q	49.5999	0.00578079		Monkey J	52.0332	0.00580166
Monkey Q	116.313		Monkey J	21.5394																				Monkey Q	49.906	0.00576694		Monkey J	52.3616	0.00578657
Monkey Q	128.999		Monkey J	112.009																				Monkey Q	50.212	0.00575337		Monkey J	52.69	0.00577175
Monkey Q	134.505		Monkey J	102.966																				Monkey Q	50.5181	0.00574048		Monkey J	53.0183	0.00575752
Monkey Q	89.1318		Monkey J	48.1279																				Monkey Q	50.8242	0.00572784		Monkey J	53.3467	0.00574352
Monkey Q	103.228		Monkey J	34.1854																				Monkey Q	51.1303	0.00571571		Monkey J	53.675	0.00573007
Monkey Q	14.2772		Monkey J	130.484																				Monkey Q	51.4364	0.00570401		Monkey J	54.0034	0.00571706
Monkey Q	105.223		Monkey J	61.6398																				Monkey Q	51.7424	0.00569259		Monkey J	54.3317	0.00570439
Monkey Q	16.7173		Monkey J	119.713																				Monkey Q	52.0485	0.00568183		Monkey J	54.6601	0.00569246
Monkey Q	10.3865		Monkey J	146.856																				Monkey Q	52.3546	0.0056713		Monkey J	54.9885	0.00568082
Monkey Q	9.62233		Monkey J	123.824																				Monkey Q	52.6607	0.00566128		Monkey J	55.3168	0.00566985
Monkey Q	6.84688		Monkey J	86.1695																				Monkey Q	52.9668	0.00565168		Monkey J	55.6452	0.00565942
Monkey Q	9.28519		Monkey J	85.6961																				Monkey Q	53.2729	0.00564236		Monkey J	55.9735	0.00564939
Monkey Q	7.92037		Monkey J	123.867																				Monkey Q	53.5789	0.0056337		Monkey J	56.3019	0.00564025
Monkey Q	8.41193		Monkey J	11.4363																				Monkey Q	53.885	0.00562528		Monkey J	56.6302	0.00563145
Monkey Q	64.6928		Monkey J	147.719																				Monkey Q	54.1911	0.00561737		Monkey J	56.9586	0.00562342
Monkey Q	62.764		Monkey J	28.1916																				Monkey Q	54.4972	0.0056099		Monkey J	57.287	0.00561603
Monkey Q	26.8916		Monkey J	23.6882																				Monkey Q	54.8033	0.0056027		Monkey J	57.6153	0.00560908
Monkey Q	39.9503		Monkey J	49.9046																				Monkey Q	55.1094	0.0055962		Monkey J	57.9437	0.00560316
Monkey Q	27.7742		Monkey J	57.8977																				Monkey Q	55.4154	0.00558995		Monkey J	58.272	0.00559762
Monkey Q	12.1211		Monkey J	40.6212																				Monkey Q	55.7215	0.00558422		Monkey J	58.6004	0.00559295
Monkey Q	13.8604		Monkey J	20.6609																				Monkey Q	56.0276	0.00557896		Monkey J	58.9287	0.00558898
Monkey Q	25.0687																							Monkey Q	56.3337	0.00557398		Monkey J	59.2571	0.0055855
Monkey Q	9.0249																							Monkey Q	56.6398	0.00556975		Monkey J	59.5855	0.00558316
Monkey Q	24.277																							Monkey Q	56.9459	0.00556579		Monkey J	59.9138	0.00558123
Monkey Q	7.32223																							Monkey Q	57.2519	0.00556238		Monkey J	60.2422	0.00558024
Monkey Q	97.7962																							Monkey Q	57.558	0.00555948		Monkey J	60.5705	0.00558
Monkey Q	111.479																							Monkey Q	57.8641	0.00555689		Monkey J	60.8989	0.00558029
Monkey Q	17.0215																							Monkey Q	58.1702	0.00555511		Monkey J	61.2272	0.00558179
Monkey Q	3.38136																							Monkey Q	58.4763	0.00555361		Monkey J	61.5556	0.00558372
Monkey Q	128.954																							Monkey Q	58.7824	0.00555272		Monkey J	61.884	0.00558664
Monkey Q	114.274																							Monkey Q	59.0884	0.00555238		Monkey J	62.2123	0.00559034
Monkey Q	109.587																							Monkey Q	59.3945	0.00555238		Monkey J	62.5407	0.00559458
Monkey Q	119.947																							Monkey Q	59.7006	0.00555325		Monkey J	62.869	0.00560007
Monkey Q	38.337																							Monkey Q	60.0067	0.00555445		Monkey J	63.1974	0.00560601
Monkey Q	9.09384																							Monkey Q	60.3128	0.0055563		Monkey J	63.5257	0.00561293
Monkey Q	121.01																							Monkey Q	60.6189	0.00555876		Monkey J	63.8541	0.00562065
Monkey Q	72.9767																							Monkey Q	60.9249	0.00556158		Monkey J	64.1824	0.00562891
Monkey Q	95.0809																							Monkey Q	61.231	0.00556536		Monkey J	64.5108	0.00563842
Monkey Q	18.6267																							Monkey Q	61.5371	0.00556949		Monkey J	64.8392	0.00564837
Monkey Q	34.2052																							Monkey Q	61.8432	0.00557433		Monkey J	65.1675	0.00565928
Monkey Q	14.504																							Monkey Q	62.1493	0.00557984		Monkey J	65.4959	0.00567098
Monkey Q	15.3386																							Monkey Q	62.4553	0.00558574		Monkey J	65.8242	0.00568319
Monkey Q	30.6081																							Monkey Q	62.7614	0.00559268		Monkey J	66.1526	0.00569661
Monkey Q	9.49131																							Monkey Q	63.0675	0.00559999		Monkey J	66.4809	0.00571045
Monkey Q	15.0184																							Monkey Q	63.3736	0.00560808		Monkey J	66.8093	0.0057252
Monkey Q	12.4435																							Monkey Q	63.6797	0.00561688		Monkey J	67.1377	0.0057407
Monkey Q	20.4718																							Monkey Q	63.9858	0.0056261		Monkey J	67.466	0.00575667
Monkey Q	42.6096																							Monkey Q	64.2918	0.00563644		Monkey J	67.7944	0.00577376
Monkey Q	82.8668																							Monkey Q	64.5979	0.00564718		Monkey J	68.1227	0.00579125
Monkey Q	85.8794																							Monkey Q	64.904	0.00565874		Monkey J	68.4511	0.00580956
Monkey Q	65.9559																							Monkey Q	65.2101	0.00567107		Monkey J	68.7794	0.00582855
Monkey Q	98.8312																							Monkey Q	65.5162	0.00568383		Monkey J	69.1078	0.00584796
Monkey Q	98.9669																							Monkey Q	65.8223	0.00569779		Monkey J	69.4362	0.00586838
Monkey Q	103.168																							Monkey Q	66.1283	0.00571216		Monkey J	69.7645	0.00588913
Monkey Q	110.871																							Monkey Q	66.4344	0.00572739		Monkey J	70.0929	0.00591061
																								Monkey Q	66.7405	0.00574343		Monkey J	70.4212	0.00593268
																								Monkey Q	67.0466	0.00575992		Monkey J	70.7496	0.0059551
																								Monkey Q	67.3527	0.00577765		Monkey J	71.0779	0.00597838
																								Monkey Q	67.6588	0.00579581		Monkey J	71.4063	0.00600194
																								Monkey Q	67.9648	0.00581486		Monkey J	71.7347	0.0060261
																								Monkey Q	68.2709	0.00583473		Monkey J	72.063	0.00605073
																								Monkey Q	68.577	0.00585507		Monkey J	72.3914	0.00607565
																								Monkey Q	68.8831	0.00587667		Monkey J	72.7197	0.00610125
																								Monkey Q	69.1892	0.00589871		Monkey J	73.0481	0.00612707
																								Monkey Q	69.4953	0.00592163		Monkey J	73.3764	0.00615334
																								Monkey Q	69.8013	0.0059454		Monkey J	73.7048	0.00617997
																								Monkey Q	70.1074	0.00596962		Monkey J	74.0332	0.00620681
																								Monkey Q	70.4135	0.0059951		Monkey J	74.3615	0.00623413
																								Monkey Q	70.7196	0.00602101		Monkey J	74.6899	0.0062616
																								Monkey Q	71.0257	0.0060478		Monkey J	75.0182	0.00628938
																								Monkey Q	71.3317	0.0060754		Monkey J	75.3466	0.00631738
																								Monkey Q	71.6378	0.00610345		Monkey J	75.6749	0.00634552
																								Monkey Q	71.9439	0.00613272		Monkey J	76.0033	0.00637395
																								Monkey Q	72.25	0.0061624		Monkey J	76.3317	0.00640245
																								Monkey Q	72.5561	0.00619291		Monkey J	76.66	0.00643112
																								Monkey Q	72.8622	0.0062242		Monkey J	76.9884	0.00645988
																								Monkey Q	73.1682	0.0062559		Monkey J	77.3167	0.0064887
																								Monkey Q	73.4743	0.00628875		Monkey J	77.6451	0.00651761
																								Monkey Q	73.7804	0.00632197		Monkey J	77.9734	0.00654653
																								Monkey Q	74.0865	0.00635595		Monkey J	78.3018	0.00657547
																								Monkey Q	74.3926	0.00639063		Monkey J	78.6302	0.00660438
																								Monkey Q	74.6987	0.00642568		Monkey J	78.9585	0.00663328
																								Monkey Q	75.0047	0.00646175		Monkey J	79.2869	0.00666208
																								Monkey Q	75.3108	0.00649815		Monkey J	79.6152	0.00669084
																								Monkey Q	75.6169	0.0065352		Monkey J	79.9436	0.00671948
																								Monkey Q	75.923	0.00657285		Monkey J	80.2719	0.00674798
																								Monkey Q	76.2291	0.00661082		Monkey J	80.6003	0.00677641
																								Monkey Q	76.5352	0.00664962		Monkey J	80.9287	0.00680457
																								Monkey Q	76.8412	0.00668868		Monkey J	81.257	0.00683262
																								Monkey Q	77.1473	0.00672827		Monkey J	81.5854	0.00686045
																								Monkey Q	77.4534	0.00676832		Monkey J	81.9137	0.00688804
																								Monkey Q	77.7595	0.0068086		Monkey J	82.2421	0.0069155
																								Monkey Q	78.0656	0.0068495		Monkey J	82.5704	0.00694254
																								Monkey Q	78.3717	0.00689057		Monkey J	82.8988	0.00696943
																								Monkey Q	78.6777	0.00693201		Monkey J	83.2272	0.00699601
																								Monkey Q	78.9838	0.00697373		Monkey J	83.5555	0.00702225
																								Monkey Q	79.2899	0.0070156		Monkey J	83.8839	0.00704832
																								Monkey Q	79.596	0.00705781		Monkey J	84.2122	0.00707385
																								Monkey Q	79.9021	0.0071001		Monkey J	84.5406	0.00709919
																								Monkey Q	80.2082	0.00714255		Monkey J	84.8689	0.00712414
																								Monkey Q	80.5142	0.0071851		Monkey J	85.1973	0.00714869
																								Monkey Q	80.8203	0.00722768		Monkey J	85.5257	0.00717302
																								Monkey Q	81.1264	0.00727029		Monkey J	85.854	0.00719672
																								Monkey Q	81.4325	0.00731288		Monkey J	86.1824	0.0072202
																								Monkey Q	81.7386	0.0073554		Monkey J	86.5107	0.00724323
																								Monkey Q	82.0446	0.00739778		Monkey J	86.8391	0.00726579
																								Monkey Q	82.3507	0.0074401		Monkey J	87.1674	0.00728813
																								Monkey Q	82.6568	0.00748209		Monkey J	87.4958	0.00730975
																								Monkey Q	82.9629	0.00752393		Monkey J	87.8242	0.00733112
																								Monkey Q	83.269	0.00756548		Monkey J	88.1525	0.007352
																								Monkey Q	83.5751	0.00760664		Monkey J	88.4809	0.00737237
																								Monkey Q	83.8811	0.00764761		Monkey J	88.8092	0.00739249
																								Monkey Q	84.1872	0.00768789		Monkey J	89.1376	0.00741185
																								Monkey Q	84.4933	0.0077279		Monkey J	89.4659	0.00743093
																								Monkey Q	84.7994	0.00776735		Monkey J	89.7943	0.0074495
																								Monkey Q	85.1055	0.00780618		Monkey J	90.1227	0.00746752
																								Monkey Q	85.4116	0.00784468		Monkey J	90.451	0.00748528
																								Monkey Q	85.7176	0.00788212		Monkey J	90.7794	0.00750223
																								Monkey Q	86.0237	0.00791915		Monkey J	91.1077	0.0075189
																								Monkey Q	86.3298	0.0079554		Monkey J	91.4361	0.00753503
																								Monkey Q	86.6359	0.00799075		Monkey J	91.7644	0.00755059
																								Monkey Q	86.942	0.00802566		Monkey J	92.0928	0.00756587
																								Monkey Q	87.2481	0.00805915		Monkey J	92.4211	0.00758032
																								Monkey Q	87.5541	0.0080921		Monkey J	92.7495	0.00759447
																								Monkey Q	87.8602	0.00812403		Monkey J	93.0779	0.00760807
																								Monkey Q	88.1663	0.00815483		Monkey J	93.4062	0.00762109
																								Monkey Q	88.4724	0.00818508		Monkey J	93.7346	0.00763381
																								Monkey Q	88.7785	0.00821356		Monkey J	94.0629	0.00764569
																								Monkey Q	89.0846	0.0082414		Monkey J	94.3913	0.00765726
																								Monkey Q	89.3906	0.008268		Monkey J	94.7196	0.00766826
																								Monkey Q	89.6967	0.00829325		Monkey J	95.048	0.00767867
																								Monkey Q	90.0028	0.00831785		Monkey J	95.3764	0.00768877
																								Monkey Q	90.3089	0.00834039		Monkey J	95.7047	0.00769802
																								Monkey Q	90.615	0.00836219		Monkey J	96.0331	0.00770695
																								Monkey Q	90.9211	0.00838258		Monkey J	96.3614	0.00771531
																								Monkey Q	91.2271	0.00840144		Monkey J	96.6898	0.00772304
																								Monkey Q	91.5332	0.00841955		Monkey J	97.0181	0.00773048
																								Monkey Q	91.8393	0.00843538		Monkey J	97.3465	0.00773705
																								Monkey Q	92.1454	0.00845039		Monkey J	97.6749	0.00774329
																								Monkey Q	92.4515	0.00846385		Monkey J	98.0032	0.00774896
																								Monkey Q	92.7575	0.00847564		Monkey J	98.3316	0.00775399
																								Monkey Q	93.0636	0.00848663		Monkey J	98.6599	0.00775872
																								Monkey Q	93.3697	0.00849517		Monkey J	98.9883	0.00776257
																								Monkey Q	93.6758	0.00850283		Monkey J	99.3166	0.00776608
																								Monkey Q	93.9819	0.00850886		Monkey J	99.645	0.00776902
																								Monkey Q	94.288	0.00851314		Monkey J	99.9734	0.00777131
																								Monkey Q	94.594	0.00851656		Monkey J	100.302	0.00777329
																								Monkey Q	94.9001	0.00851747		Monkey J	100.63	0.00777438
																								Monkey Q	95.2062	0.00851746		Monkey J	100.958	0.00777514
																								Monkey Q	95.5123	0.00851578		Monkey J	101.287	0.00777531
																								Monkey Q	95.8184	0.00851232		Monkey J	101.615	0.00777482
																								Monkey Q	96.1245	0.008508		Monkey J	101.944	0.00777403
																								Monkey Q	96.4305	0.00850115		Monkey J	102.272	0.00777234
																								Monkey Q	96.7366	0.00849339		Monkey J	102.6	0.00777031
																								Monkey Q	97.0427	0.00848397		Monkey J	102.929	0.00776769
																								Monkey Q	97.3488	0.00847279		Monkey J	103.257	0.00776441
																								Monkey Q	97.6549	0.00846076		Monkey J	103.585	0.00776081
																								Monkey Q	97.961	0.00844628		Monkey J	103.914	0.00775633
																								Monkey Q	98.267	0.00843091		Monkey J	104.242	0.00775149
																								Monkey Q	98.5731	0.00841395		Monkey J	104.57	0.00774607
																								Monkey Q	98.8792	0.00839531		Monkey J	104.899	0.00773997
																								Monkey Q	99.1853	0.00837585		Monkey J	105.227	0.00773356
																								Monkey Q	99.4914	0.00835408		Monkey J	105.555	0.00772627
																								Monkey Q	99.7975	0.00833146		Monkey J	105.884	0.00771861
																								Monkey Q	100.104	0.00830737		Monkey J	106.212	0.00771038
																								Monkey Q	100.41	0.00828171		Monkey J	106.54	0.00770147
																								Monkey Q	100.716	0.0082553		Monkey J	106.869	0.00769225
																								Monkey Q	101.022	0.00822678		Monkey J	107.197	0.00768214
																								Monkey Q	101.328	0.00819748		Monkey J	107.526	0.00767167
																								Monkey Q	101.634	0.00816685		Monkey J	107.854	0.00766062
																								Monkey Q	101.94	0.00813481		Monkey J	108.182	0.0076489
																								Monkey Q	102.246	0.0081021		Monkey J	108.511	0.00763686
																								Monkey Q	102.552	0.00806751		Monkey J	108.839	0.00762395
																								Monkey Q	102.858	0.00803224		Monkey J	109.167	0.00761067
																								Monkey Q	103.164	0.0079958		Monkey J	109.496	0.00759682
																								Monkey Q	103.47	0.00795814		Monkey J	109.824	0.0075823
																								Monkey Q	103.777	0.00791989		Monkey J	110.152	0.00756745
																								Monkey Q	104.083	0.00788004		Monkey J	110.481	0.00755175
																								Monkey Q	104.389	0.00783961		Monkey J	110.809	0.00753566
																								Monkey Q	104.695	0.0077982		Monkey J	111.137	0.00751902
																								Monkey Q	105.001	0.00775576		Monkey J	111.466	0.0075017
																								Monkey Q	105.307	0.00771283		Monkey J	111.794	0.00748406
																								Monkey Q	105.613	0.00766859		Monkey J	112.123	0.00746556
																								Monkey Q	105.919	0.00762388		Monkey J	112.451	0.00744668
																								Monkey Q	106.225	0.00757837		Monkey J	112.779	0.00742725
																								Monkey Q	106.531	0.00753203		Monkey J	113.108	0.00740713
																								Monkey Q	106.837	0.00748531		Monkey J	113.436	0.0073867
																								Monkey Q	107.143	0.00743757		Monkey J	113.764	0.00736541
																								Monkey Q	107.45	0.00738945		Monkey J	114.093	0.00734374
																								Monkey Q	107.756	0.00734073		Monkey J	114.421	0.00732152
																								Monkey Q	108.062	0.00729139		Monkey J	114.749	0.0072986
																								Monkey Q	108.368	0.00724175		Monkey J	115.078	0.00727537
																								Monkey Q	108.674	0.00719137		Monkey J	115.406	0.00725128
																								Monkey Q	108.98	0.00714071		Monkey J	115.734	0.0072268
																								Monkey Q	109.286	0.00708963		Monkey J	116.063	0.00720177
																								Monkey Q	109.592	0.00703811		Monkey J	116.391	0.00717603
																								Monkey Q	109.898	0.00698639		Monkey J	116.72	0.00714999
																								Monkey Q	110.204	0.00693417		Monkey J	117.048	0.00712307
																								Monkey Q	110.51	0.00688178		Monkey J	117.376	0.00709576
																								Monkey Q	110.816	0.00682912		Monkey J	117.705	0.00706791
																								Monkey Q	111.123	0.00677619		Monkey J	118.033	0.00703933
																								Monkey Q	111.429	0.00672314		Monkey J	118.361	0.00701043
																								Monkey Q	111.735	0.00666981		Monkey J	118.69	0.00698067
																								Monkey Q	112.041	0.0066164		Monkey J	119.018	0.00695049
																								Monkey Q	112.347	0.00656285		Monkey J	119.346	0.00691977
																								Monkey Q	112.653	0.00650918		Monkey J	119.675	0.00688831
																								Monkey Q	112.959	0.00645547		Monkey J	120.003	0.00685653
																								Monkey Q	113.265	0.00640166		Monkey J	120.331	0.00682387
																								Monkey Q	113.571	0.00634784		Monkey J	120.66	0.00679079
																								Monkey Q	113.877	0.00629399		Monkey J	120.988	0.00675716
																								Monkey Q	114.183	0.00624016		Monkey J	121.317	0.00672278
																								Monkey Q	114.489	0.00618633		Monkey J	121.645	0.00668808
																								Monkey Q	114.796	0.00613256		Monkey J	121.973	0.00665249
																								Monkey Q	115.102	0.00607884		Monkey J	122.302	0.00661648
																								Monkey Q	115.408	0.00602519		Monkey J	122.63	0.00657991
																								Monkey Q	115.714	0.00597165		Monkey J	122.958	0.00654259
																								Monkey Q	116.02	0.00591816		Monkey J	123.287	0.00650493
																								Monkey Q	116.326	0.00586486		Monkey J	123.615	0.00646639
																								Monkey Q	116.632	0.00581165		Monkey J	123.943	0.00642742
																								Monkey Q	116.938	0.00575857		Monkey J	124.272	0.0063879
																								Monkey Q	117.244	0.00570569		Monkey J	124.6	0.00634761
																								Monkey Q	117.55	0.0056529		Monkey J	124.928	0.006307
																								Monkey Q	117.856	0.00560038		Monkey J	125.257	0.00626551
																								Monkey Q	118.162	0.00554799		Monkey J	125.585	0.00622359
																								Monkey Q	118.469	0.00549579		Monkey J	125.914	0.00618113
																								Monkey Q	118.775	0.00544384		Monkey J	126.242	0.00613791
																								Monkey Q	119.081	0.005392		Monkey J	126.57	0.00609437
																								Monkey Q	119.387	0.00534051		Monkey J	126.899	0.00604997
																								Monkey Q	119.693	0.00528918		Monkey J	127.227	0.00600515
																								Monkey Q	119.999	0.00523807		Monkey J	127.555	0.0059598
																								Monkey Q	120.305	0.00518726		Monkey J	127.884	0.00591372
																								Monkey Q	120.611	0.00513658		Monkey J	128.212	0.00586733
																								Monkey Q	120.917	0.0050863		Monkey J	128.54	0.00582012
																								Monkey Q	121.223	0.00503618		Monkey J	128.869	0.0057725
																								Monkey Q	121.529	0.00498633		Monkey J	129.197	0.00572439
																								Monkey Q	121.835	0.0049368		Monkey J	129.525	0.00567558
																								Monkey Q	122.141	0.00488743		Monkey J	129.854	0.00562648
																								Monkey Q	122.448	0.00483848		Monkey J	130.182	0.00557661
																								Monkey Q	122.754	0.00478972		Monkey J	130.511	0.00552637
																								Monkey Q	123.06	0.00474123		Monkey J	130.839	0.00547567
																								Monkey Q	123.366	0.0046931		Monkey J	131.167	0.00542433
																								Monkey Q	123.672	0.00464513		Monkey J	131.496	0.00537273
																								Monkey Q	123.978	0.00459761		Monkey J	131.824	0.00532044
																								Monkey Q	124.284	0.0045503		Monkey J	132.152	0.00526781
																								Monkey Q	124.59	0.00450328		Monkey J	132.481	0.00521478
																								Monkey Q	124.896	0.00445663		Monkey J	132.809	0.00516119
																								Monkey Q	125.202	0.00441014		Monkey J	133.137	0.00510737
																								Monkey Q	125.508	0.00436414		Monkey J	133.466	0.00505297
																								Monkey Q	125.814	0.00431834		Monkey J	133.794	0.00499827
																								Monkey Q	126.121	0.00427286		Monkey J	134.122	0.00494325
																								Monkey Q	126.427	0.00422776		Monkey J	134.451	0.00488776
																								Monkey Q	126.733	0.00418284		Monkey J	134.779	0.00483208
																								Monkey Q	127.039	0.00413841		Monkey J	135.108	0.00477594
																								Monkey Q	127.345	0.00409421		Monkey J	135.436	0.00471957
																								Monkey Q	127.651	0.00405033		Monkey J	135.764	0.00466295
																								Monkey Q	127.957	0.00400685		Monkey J	136.093	0.00460598
																								Monkey Q	128.263	0.00396355		Monkey J	136.421	0.00454888
																								Monkey Q	128.569	0.00392077		Monkey J	136.749	0.00449145
																								Monkey Q	128.875	0.00387822		Monkey J	137.078	0.00443388
																								Monkey Q	129.181	0.00383601		Monkey J	137.406	0.00437613
																								Monkey Q	129.487	0.00379421		Monkey J	137.734	0.00431818
																								Monkey Q	129.794	0.00375261		Monkey J	138.063	0.00426014
																								Monkey Q	130.1	0.00371153		Monkey J	138.391	0.00420194
																								Monkey Q	130.406	0.0036707		Monkey J	138.719	0.00414367
																								Monkey Q	130.712	0.00363021		Monkey J	139.048	0.00408532
																								Monkey Q	131.018	0.00359016		Monkey J	139.376	0.00402691
																								Monkey Q	131.324	0.0035503		Monkey J	139.705	0.00396849
																								Monkey Q	131.63	0.00351099		Monkey J	140.033	0.00391005
																								Monkey Q	131.936	0.00347193		Monkey J	140.361	0.00385164
																								Monkey Q	132.242	0.00343321		Monkey J	140.69	0.00379326
																								Monkey Q	132.548	0.00339495		Monkey J	141.018	0.00373497
																								Monkey Q	132.854	0.00335689		Monkey J	141.346	0.00367672
																								Monkey Q	133.16	0.00331939		Monkey J	141.675	0.00361863
																								Monkey Q	133.467	0.00328214		Monkey J	142.003	0.00356066
																								Monkey Q	133.773	0.00324524		Monkey J	142.331	0.00350281
																								Monkey Q	134.079	0.00320881		Monkey J	142.66	0.00344522
																								Monkey Q	134.385	0.00317257		Monkey J	142.988	0.00338774
																								Monkey Q	134.691	0.0031369		Monkey J	143.316	0.00333057
																								Monkey Q	134.997	0.00310149		Monkey J	143.645	0.00327362
																								Monkey Q	135.303	0.00306643		Monkey J	143.973	0.00321688
																								Monkey Q	135.609	0.00303183		Monkey J	144.302	0.00316056
																								Monkey Q	135.915	0.00299744		Monkey J	144.63	0.00310441
																								Monkey Q	136.221	0.0029636		Monkey J	144.958	0.00304872
																								Monkey Q	136.527	0.00293002		Monkey J	145.287	0.00299334
																								Monkey Q	136.833	0.00289678		Monkey J	145.615	0.00293826
																								Monkey Q	137.14	0.002864		Monkey J	145.943	0.00288375
																								Monkey Q	137.446	0.00283142		Monkey J	146.272	0.00282946
																								Monkey Q	137.752	0.00279938		Monkey J	146.6	0.00277578
																								Monkey Q	138.058	0.00276759		Monkey J	146.928	0.00272249
																								Monkey Q	138.364	0.00273614		Monkey J	147.257	0.00266957
																								Monkey Q	138.67	0.00270513		Monkey J	147.585	0.00261736
																								Monkey Q	138.976	0.00267431		Monkey J	147.913	0.00256542
																								Monkey Q	139.282	0.002644		Monkey J	148.242	0.0025142
																								Monkey Q	139.588	0.00261393		Monkey J	148.57	0.00246345
																								Monkey Q	139.894	0.00258417		Monkey J	148.899	0.00241314
																								Monkey Q	140.2	0.00255483		Monkey J	149.227	0.00236364
																								Monkey Q	140.506	0.00252567		Monkey J	149.555	0.00231447
																								Monkey Q	140.813	0.00249698		Monkey J	149.884	0.0022661
																								Monkey Q	141.119	0.00246852		Monkey J	150.212	0.00221827
																								Monkey Q	141.425	0.00244034		Monkey J	150.54	0.00217092
																								Monkey Q	141.731	0.00241254		Monkey J	150.869	0.00212448
																								Monkey Q	142.037	0.00238491		Monkey J	151.197	0.00207839
																								Monkey Q	142.343	0.0023577		Monkey J	151.525	0.00203319
																								Monkey Q	142.649	0.00233069		Monkey J	151.854	0.00198855
																								Monkey Q	142.955	0.00230394		Monkey J	152.182	0.00194445
																								Monkey Q	143.261	0.00227752		Monkey J	152.51	0.00190131
																								Monkey Q	143.567	0.00225124		Monkey J	152.839	0.00185855
																								Monkey Q	143.873	0.00222534		Monkey J	153.167	0.00181671
																								Monkey Q	144.179	0.0021996		Monkey J	153.496	0.00177547
																								Monkey Q	144.486	0.00217409		Monkey J	153.824	0.00173478
																								Monkey Q	144.792	0.00214887		Monkey J	154.152	0.00169509
																								Monkey Q	145.098	0.00212376		Monkey J	154.481	0.0016558
																								Monkey Q	145.404	0.00209897		Monkey J	154.809	0.00161744
																								Monkey Q	145.71	0.00207431		Monkey J	155.137	0.0015797
																								Monkey Q	146.016	0.00204984		Monkey J	155.466	0.00154251
																								Monkey Q	146.322	0.00202561		Monkey J	155.794	0.00150633
																								Monkey Q	146.628	0.00200147		Monkey J	156.122	0.00147054
																								Monkey Q	146.934	0.00197758		Monkey J	156.451	0.00143568
																								Monkey Q	147.24	0.0019538		Monkey J	156.779	0.00140144
																								Monkey Q	147.546	0.00193017		Monkey J	157.107	0.00136775
																								Monkey Q	147.852	0.00190672		Monkey J	157.436	0.00133504
																								Monkey Q	148.159	0.00188335		Monkey J	157.764	0.00130272
																								Monkey Q	148.465	0.00186017		Monkey J	158.093	0.0012713
																								Monkey Q	148.771	0.00183707		Monkey J	158.421	0.00124049
																								Monkey Q	149.077	0.00181408		Monkey J	158.749	0.00121019
																								Monkey Q	149.383	0.00179123		Monkey J	159.078	0.00118085
																								Monkey Q	149.689	0.00176843		Monkey J	159.406	0.00115188
																								Monkey Q	149.995	0.00174578		Monkey J	159.734	0.00112376
																								Monkey Q	150.301	0.00172318		Monkey J	160.063	0.00109622
																								Monkey Q	150.607	0.00170067		Monkey J	160.391	0.00106916
																								Monkey Q	150.913	0.00167825		Monkey J	160.719	0.00104301
																								Monkey Q	151.219	0.00165587		Monkey J	161.048	0.0010172
																								Monkey Q	151.525	0.00163359		Monkey J	161.376	0.000992182
																								Monkey Q	151.832	0.00161136		Monkey J	161.704	0.000967704
																								Monkey Q	152.138	0.00158918		Monkey J	162.033	0.00094367
																								Monkey Q	152.444	0.00156707		Monkey J	162.361	0.000920478
																								Monkey Q	152.75	0.00154499		Monkey J	162.69	0.000897599
																								Monkey Q	153.056	0.00152299		Monkey J	163.018	0.000875443
																								Monkey Q	153.362	0.00150101		Monkey J	163.346	0.000853781
																								Monkey Q	153.668	0.00147908		Monkey J	163.675	0.000832519
																								Monkey Q	153.974	0.0014572		Monkey J	164.003	0.000812023
																								Monkey Q	154.28	0.00143535		Monkey J	164.331	0.00079181
																								Monkey Q	154.586	0.00141356		Monkey J	164.66	0.000772243
																								Monkey Q	154.892	0.00139179		Monkey J	164.988	0.000753123
																								Monkey Q	155.198	0.00137007		Monkey J	165.316	0.000734357
																								Monkey Q	155.505	0.0013484		Monkey J	165.645	0.000716278
																								Monkey Q	155.811	0.00132675		Monkey J	165.973	0.000698449
																								Monkey Q	156.117	0.00130516		Monkey J	166.301	0.000681189
																								Monkey Q	156.423	0.00128361		Monkey J	166.63	0.000664327
																								Monkey Q	156.729	0.0012621		Monkey J	166.958	0.000647775
																								Monkey Q	157.035	0.00124066		Monkey J	167.287	0.000631828
																								Monkey Q	157.341	0.00121925		Monkey J	167.615	0.0006161
																								Monkey Q	157.647	0.00119792		Monkey J	167.943	0.000600868
																								Monkey Q	157.953	0.00117663		Monkey J	168.272	0.000585985
																								Monkey Q	158.259	0.0011554		Monkey J	168.6	0.000571369
																								Monkey Q	158.565	0.00113426		Monkey J	168.928	0.000557282
																								Monkey Q	158.871	0.00111316		Monkey J	169.257	0.000543384
																								Monkey Q	159.178	0.00109217		Monkey J	169.585	0.000529913
																								Monkey Q	159.484	0.00107125		Monkey J	169.913	0.000516746
																								Monkey Q	159.79	0.0010504		Monkey J	170.242	0.000503806

## Sheet: Fig. 2b
Data			Histogram								Kernel density
group	tau_ms		group	xmin	xmax	xmid	count	density			group	x	y
Both Monkeys	49.0073		Both Monkeys	-4.41554	4.41554	0	8	0.00238393			Both Monkeys	2.45134	0.00502544
Both Monkeys	51.5325		Both Monkeys	4.41554	13.2466	8.83107	36	0.0107277			Both Monkeys	2.77969	0.00513421
Both Monkeys	27.8113		Both Monkeys	13.2466	22.0777	17.6621	31	0.00923771			Both Monkeys	3.10805	0.00524249
Both Monkeys	12.1246		Both Monkeys	22.0777	30.9088	26.4932	26	0.00774776			Both Monkeys	3.43641	0.00534996
Both Monkeys	13.2132		Both Monkeys	30.9088	39.7398	35.3243	23	0.00685379			Both Monkeys	3.76476	0.00545692
Both Monkeys	52.3913		Both Monkeys	39.7398	48.5709	44.1554	17	0.00506584			Both Monkeys	4.09312	0.00556288
Both Monkeys	89.6338		Both Monkeys	48.5709	57.402	52.9864	21	0.00625781			Both Monkeys	4.42148	0.00566779
Both Monkeys	74.4886		Both Monkeys	57.402	66.2331	61.8175	15	0.00446986			Both Monkeys	4.74984	0.00577198
Both Monkeys	22.6868		Both Monkeys	66.2331	75.0641	70.6486	18	0.00536383			Both Monkeys	5.07819	0.00587455
Both Monkeys	93.2484		Both Monkeys	75.0641	83.8952	79.4797	22	0.0065558			Both Monkeys	5.40655	0.00597596
Both Monkeys	117.487		Both Monkeys	83.8952	92.7263	88.3107	28	0.00834374			Both Monkeys	5.73491	0.00607644
Both Monkeys	90.9359		Both Monkeys	92.7263	101.557	97.1418	33	0.0098337			Both Monkeys	6.06326	0.00617459
Both Monkeys	92.3495		Both Monkeys	101.557	110.388	105.973	27	0.00804575			Both Monkeys	6.39162	0.0062716
Both Monkeys	146.557		Both Monkeys	110.388	119.22	114.804	19	0.00566183			Both Monkeys	6.71998	0.00636716
Both Monkeys	47.4215		Both Monkeys	119.22	128.051	123.635	22	0.0065558			Both Monkeys	7.04833	0.00646025
Both Monkeys	51.8591		Both Monkeys	128.051	136.882	132.466	15	0.00446986			Both Monkeys	7.37669	0.00655203
Both Monkeys	54.0978		Both Monkeys	136.882	145.713	141.297	8	0.00238393			Both Monkeys	7.70505	0.00664175
Both Monkeys	23.4223		Both Monkeys	145.713	154.544	150.128	8	0.00238393			Both Monkeys	8.03341	0.00672901
Both Monkeys	41.3219		Both Monkeys	154.544	163.375	158.959	2	0.000595982			Both Monkeys	8.36176	0.0068148
Both Monkeys	22.194		Both Monkeys	163.375	172.206	167.79	1	0.000297991			Both Monkeys	8.69012	0.00689785
Both Monkeys	35.1559										Both Monkeys	9.01848	0.00697859
Both Monkeys	73.3033										Both Monkeys	9.34683	0.00705772
Both Monkeys	69.9706		Summary								Both Monkeys	9.67519	0.00713341
Both Monkeys	47.9308		group	n	threshold_ms	median_below_threshold_ms	median_above_threshold_ms	bins	density_adjust		Both Monkeys	10.0035	0.00720704
Both Monkeys	52.6008		Both Monkeys	380	60.9523	24.7319	99.5652	20	1		Both Monkeys	10.3319	0.00727883
Both Monkeys	16.8066										Both Monkeys	10.6603	0.00734671
Both Monkeys	33.1028										Both Monkeys	10.9886	0.00741277
Both Monkeys	46.4404										Both Monkeys	11.317	0.00747639
Both Monkeys	40.6706										Both Monkeys	11.6453	0.00753642
Both Monkeys	65.5575										Both Monkeys	11.9737	0.00759457
Both Monkeys	97.2486										Both Monkeys	12.302	0.00764968
Both Monkeys	88.3996										Both Monkeys	12.6304	0.00770161
Both Monkeys	101.095										Both Monkeys	12.9588	0.00775162
Both Monkeys	71.1678										Both Monkeys	13.2871	0.00779803
Both Monkeys	84.4716										Both Monkeys	13.6155	0.00784174
Both Monkeys	55.3355										Both Monkeys	13.9438	0.00788352
Both Monkeys	93.5944										Both Monkeys	14.2722	0.00792118
Both Monkeys	152.148										Both Monkeys	14.6005	0.00795668
Both Monkeys	21.8098										Both Monkeys	14.9289	0.00798999
Both Monkeys	32.8705										Both Monkeys	15.2573	0.00801928
Both Monkeys	138.8										Both Monkeys	15.5856	0.00804668
Both Monkeys	149.974										Both Monkeys	15.914	0.00807147
Both Monkeys	131.093										Both Monkeys	16.2423	0.00809283
Both Monkeys	28.4981										Both Monkeys	16.5707	0.00811238
Both Monkeys	121.345										Both Monkeys	16.899	0.00812894
Both Monkeys	49.4843										Both Monkeys	17.2274	0.00814271
Both Monkeys	151.379										Both Monkeys	17.5558	0.00815474
Both Monkeys	134.513										Both Monkeys	17.8841	0.00816349
Both Monkeys	84.594										Both Monkeys	18.2125	0.00817006
Both Monkeys	103.727										Both Monkeys	18.5408	0.008175
Both Monkeys	98.3544										Both Monkeys	18.8692	0.00817647
Both Monkeys	111.611										Both Monkeys	19.1975	0.00817633
Both Monkeys	104.034										Both Monkeys	19.5259	0.00817437
Both Monkeys	95.4581										Both Monkeys	19.8543	0.00816945
Both Monkeys	67.0215										Both Monkeys	20.1826	0.00816314
Both Monkeys	52.6489										Both Monkeys	20.511	0.00815483
Both Monkeys	88.9783										Both Monkeys	20.8393	0.0081442
Both Monkeys	123.106										Both Monkeys	21.1677	0.00813232
Both Monkeys	93.9724										Both Monkeys	21.496	0.00811833
Both Monkeys	120.334										Both Monkeys	21.8244	0.00810261
Both Monkeys	117.396										Both Monkeys	22.1528	0.00808577
Both Monkeys	94.2471										Both Monkeys	22.4811	0.00806682
Both Monkeys	103.129										Both Monkeys	22.8095	0.00804664
Both Monkeys	90.8815										Both Monkeys	23.1378	0.00802548
Both Monkeys	98.8743										Both Monkeys	23.4662	0.0080023
Both Monkeys	6.72454										Both Monkeys	23.7945	0.0079783
Both Monkeys	26.4628										Both Monkeys	24.1229	0.00795327
Both Monkeys	96.824										Both Monkeys	24.4513	0.00792676
Both Monkeys	26.2405										Both Monkeys	24.7796	0.00789957
Both Monkeys	131.499										Both Monkeys	25.108	0.00787136
Both Monkeys	10.3754										Both Monkeys	25.4363	0.00784214
Both Monkeys	31.0871										Both Monkeys	25.7647	0.00781237
Both Monkeys	12.9192										Both Monkeys	26.093	0.00778168
Both Monkeys	9.24206										Both Monkeys	26.4214	0.00775033
Both Monkeys	18.7811										Both Monkeys	26.7498	0.00771856
Both Monkeys	61.3393										Both Monkeys	27.0781	0.007686
Both Monkeys	105.173										Both Monkeys	27.4065	0.00765308
Both Monkeys	50.7916										Both Monkeys	27.7348	0.00761983
Both Monkeys	106.928										Both Monkeys	28.0632	0.00758602
Both Monkeys	122.39										Both Monkeys	28.3915	0.00755202
Both Monkeys	104.265										Both Monkeys	28.7199	0.00751776
Both Monkeys	94.081										Both Monkeys	29.0483	0.00748324
Both Monkeys	80.9153										Both Monkeys	29.3766	0.00744862
Both Monkeys	91.8923										Both Monkeys	29.705	0.00741386
Both Monkeys	95.2723										Both Monkeys	30.0333	0.00737904
Both Monkeys	88.802										Both Monkeys	30.3617	0.00734419
Both Monkeys	90.6908										Both Monkeys	30.69	0.00730936
Both Monkeys	34.5057										Both Monkeys	31.0184	0.00727459
Both Monkeys	100.095										Both Monkeys	31.3468	0.00723987
Both Monkeys	53.0724										Both Monkeys	31.6751	0.00720533
Both Monkeys	69.2178										Both Monkeys	32.0035	0.00717092
Both Monkeys	44.3919										Both Monkeys	32.3318	0.00713663
Both Monkeys	48.4683										Both Monkeys	32.6602	0.00710266
Both Monkeys	75.4714										Both Monkeys	32.9885	0.00706885
Both Monkeys	69.0767										Both Monkeys	33.3169	0.00703529
Both Monkeys	91.6267										Both Monkeys	33.6452	0.00700208
Both Monkeys	95.3677										Both Monkeys	33.9736	0.00696908
Both Monkeys	70.0885										Both Monkeys	34.302	0.00693642
Both Monkeys	96.3383										Both Monkeys	34.6303	0.00690414
Both Monkeys	90.5462										Both Monkeys	34.9587	0.00687209
Both Monkeys	99.4803										Both Monkeys	35.287	0.0068405
Both Monkeys	53.9872										Both Monkeys	35.6154	0.00680925
Both Monkeys	106.42										Both Monkeys	35.9437	0.00677826
Both Monkeys	82.1109										Both Monkeys	36.2721	0.00674783
Both Monkeys	79.1357										Both Monkeys	36.6005	0.00671768
Both Monkeys	81.724										Both Monkeys	36.9288	0.00668785
Both Monkeys	58.4662										Both Monkeys	37.2572	0.00665857
Both Monkeys	37.291										Both Monkeys	37.5855	0.00662957
Both Monkeys	110.507										Both Monkeys	37.9139	0.00660095
Both Monkeys	67.3579										Both Monkeys	38.2422	0.00657281
Both Monkeys	86.8701										Both Monkeys	38.5706	0.00654494
Both Monkeys	70.9539										Both Monkeys	38.899	0.00651752
Both Monkeys	47.548										Both Monkeys	39.2273	0.0064905
Both Monkeys	112.459										Both Monkeys	39.5557	0.00646374
Both Monkeys	78.9551										Both Monkeys	39.884	0.00643749
Both Monkeys	14.3735										Both Monkeys	40.2124	0.00641155
Both Monkeys	7.6326										Both Monkeys	40.5407	0.00638585
Both Monkeys	9.95827										Both Monkeys	40.8691	0.00636069
Both Monkeys	34.1439										Both Monkeys	41.1975	0.00633577
Both Monkeys	9.28194										Both Monkeys	41.5258	0.00631113
Both Monkeys	25.3874										Both Monkeys	41.8542	0.00628694
Both Monkeys	38.3401										Both Monkeys	42.1825	0.00626296
Both Monkeys	82.495										Both Monkeys	42.5109	0.00623931
Both Monkeys	90.7976										Both Monkeys	42.8392	0.006216
Both Monkeys	76.8683										Both Monkeys	43.1676	0.0061929
Both Monkeys	88.1436										Both Monkeys	43.496	0.00617015
Both Monkeys	118.093										Both Monkeys	43.8243	0.00614766
Both Monkeys	96.868										Both Monkeys	44.1527	0.00612536
Both Monkeys	123.71										Both Monkeys	44.481	0.00610343
Both Monkeys	131.886										Both Monkeys	44.8094	0.0060817
Both Monkeys	150.45										Both Monkeys	45.1377	0.00606015
Both Monkeys	159.79										Both Monkeys	45.4661	0.00603896
Both Monkeys	15.8637										Both Monkeys	45.7945	0.00601792
Both Monkeys	24.6762										Both Monkeys	46.1228	0.0059971
Both Monkeys	71.4356										Both Monkeys	46.4512	0.00597657
Both Monkeys	30.616										Both Monkeys	46.7795	0.0059562
Both Monkeys	22.328										Both Monkeys	47.1079	0.00593606
Both Monkeys	8.311										Both Monkeys	47.4362	0.00591617
Both Monkeys	154.229										Both Monkeys	47.7646	0.00589644
Both Monkeys	12.9242										Both Monkeys	48.093	0.00587698
Both Monkeys	58.0441										Both Monkeys	48.4213	0.00585773
Both Monkeys	15.5568										Both Monkeys	48.7497	0.00583863
Both Monkeys	25.0695										Both Monkeys	49.078	0.00581986
Both Monkeys	15.4301										Both Monkeys	49.4064	0.00580128
Both Monkeys	15.4268										Both Monkeys	49.7347	0.00578287
Both Monkeys	19.8982										Both Monkeys	50.0631	0.00576482
Both Monkeys	18.1039										Both Monkeys	50.3915	0.00574695
Both Monkeys	124.93										Both Monkeys	50.7198	0.00572932
Both Monkeys	110.195										Both Monkeys	51.0482	0.00571204
Both Monkeys	11.9869										Both Monkeys	51.3765	0.00569495
Both Monkeys	112.282										Both Monkeys	51.7049	0.00567819
Both Monkeys	138.618										Both Monkeys	52.0332	0.00566178
Both Monkeys	116.313										Both Monkeys	52.3616	0.00564558
Both Monkeys	128.999										Both Monkeys	52.69	0.00562982
Both Monkeys	134.505										Both Monkeys	53.0183	0.0056144
Both Monkeys	89.1318										Both Monkeys	53.3467	0.00559922
Both Monkeys	103.228										Both Monkeys	53.675	0.00558461
Both Monkeys	14.2772										Both Monkeys	54.0034	0.00557032
Both Monkeys	105.223										Both Monkeys	54.3317	0.00555636
Both Monkeys	16.7173										Both Monkeys	54.6601	0.00554305
Both Monkeys	10.3865										Both Monkeys	54.9885	0.00553005
Both Monkeys	9.62233										Both Monkeys	55.3168	0.00551753
Both Monkeys	6.84688										Both Monkeys	55.6452	0.00550565
Both Monkeys	9.28519										Both Monkeys	55.9735	0.00549414
Both Monkeys	7.92037										Both Monkeys	56.3019	0.00548326
Both Monkeys	8.41193										Both Monkeys	56.6302	0.00547301
Both Monkeys	64.6928										Both Monkeys	56.9586	0.00546317
Both Monkeys	62.764										Both Monkeys	57.287	0.00545416
Both Monkeys	26.8916										Both Monkeys	57.6153	0.00544573
Both Monkeys	39.9503										Both Monkeys	57.9437	0.00543775
Both Monkeys	27.7742										Both Monkeys	58.272	0.00543084
Both Monkeys	12.1211										Both Monkeys	58.6004	0.00542444
Both Monkeys	13.8604										Both Monkeys	58.9287	0.00541865
Both Monkeys	25.0687										Both Monkeys	59.2571	0.00541392
Both Monkeys	9.0249										Both Monkeys	59.5855	0.00540973
Both Monkeys	24.277										Both Monkeys	59.9138	0.00540637
Both Monkeys	7.32223										Both Monkeys	60.2422	0.00540401
Both Monkeys	97.7962										Both Monkeys	60.5705	0.00540222
Both Monkeys	111.479										Both Monkeys	60.8989	0.00540148
Both Monkeys	17.0215										Both Monkeys	61.2272	0.00540165
Both Monkeys	3.38136										Both Monkeys	61.5556	0.00540243
Both Monkeys	128.954										Both Monkeys	61.884	0.00540451
Both Monkeys	114.274										Both Monkeys	62.2123	0.00540737
Both Monkeys	109.587										Both Monkeys	62.5407	0.00541091
Both Monkeys	119.947										Both Monkeys	62.869	0.00541592
Both Monkeys	38.337										Both Monkeys	63.1974	0.0054216
Both Monkeys	9.09384										Both Monkeys	63.5257	0.00542818
Both Monkeys	121.01										Both Monkeys	63.8541	0.0054361
Both Monkeys	72.9767										Both Monkeys	64.1824	0.00544472
Both Monkeys	95.0809										Both Monkeys	64.5108	0.00545445
Both Monkeys	18.6267										Both Monkeys	64.8392	0.00546537
Both Monkeys	34.2052										Both Monkeys	65.1675	0.00547701
Both Monkeys	14.504										Both Monkeys	65.4959	0.00548996
Both Monkeys	15.3386										Both Monkeys	65.8242	0.00550393
Both Monkeys	30.6081										Both Monkeys	66.1526	0.00551863
Both Monkeys	9.49131										Both Monkeys	66.4809	0.00553484
Both Monkeys	15.0184										Both Monkeys	66.8093	0.0055519
Both Monkeys	12.4435										Both Monkeys	67.1377	0.00556975
Both Monkeys	20.4718										Both Monkeys	67.466	0.00558915
Both Monkeys	42.6096										Both Monkeys	67.7944	0.00560926
Both Monkeys	82.8668										Both Monkeys	68.1227	0.00563036
Both Monkeys	85.8794										Both Monkeys	68.4511	0.0056528
Both Monkeys	65.9559										Both Monkeys	68.7794	0.00567594
Both Monkeys	98.8312										Both Monkeys	69.1078	0.00570022
Both Monkeys	98.9669										Both Monkeys	69.4362	0.00572562
Both Monkeys	103.168										Both Monkeys	69.7645	0.0057517
Both Monkeys	110.871										Both Monkeys	70.0929	0.00577907
Both Monkeys	97.6663										Both Monkeys	70.4212	0.00580733
Both Monkeys	20.1782										Both Monkeys	70.7496	0.00583625
Both Monkeys	59.8627										Both Monkeys	71.0779	0.00586656
Both Monkeys	170.242										Both Monkeys	71.4063	0.00589754
Both Monkeys	102.336										Both Monkeys	71.7347	0.00592925
Both Monkeys	136.957										Both Monkeys	72.063	0.00596222
Both Monkeys	139.451										Both Monkeys	72.3914	0.00599576
Both Monkeys	82.9259										Both Monkeys	72.7197	0.00603013
Both Monkeys	22.2932										Both Monkeys	73.0481	0.0060655
Both Monkeys	129.428										Both Monkeys	73.3764	0.00610141
Both Monkeys	67.3417										Both Monkeys	73.7048	0.0061382
Both Monkeys	120.042										Both Monkeys	74.0332	0.00617576
Both Monkeys	137.634										Both Monkeys	74.3615	0.0062138
Both Monkeys	97.6312										Both Monkeys	74.6899	0.00625275
Both Monkeys	112.279										Both Monkeys	75.0182	0.00629225
Both Monkeys	140.557										Both Monkeys	75.3466	0.00633218
Both Monkeys	159.923										Both Monkeys	75.6749	0.00637299
Both Monkeys	105.555										Both Monkeys	76.0033	0.00641416
Both Monkeys	82.258										Both Monkeys	76.3317	0.00645578
Both Monkeys	127.838										Both Monkeys	76.66	0.00649804
Both Monkeys	108.289										Both Monkeys	76.9884	0.00654059
Both Monkeys	102.386										Both Monkeys	77.3167	0.00658357
Both Monkeys	108.488										Both Monkeys	77.6451	0.00662697
Both Monkeys	111.153										Both Monkeys	77.9734	0.00667059
Both Monkeys	2.45134										Both Monkeys	78.3018	0.00671456
Both Monkeys	136.542										Both Monkeys	78.6302	0.00675877
Both Monkeys	135.023										Both Monkeys	78.9585	0.00680312
Both Monkeys	104.42										Both Monkeys	79.2869	0.0068477
Both Monkeys	77.549										Both Monkeys	79.6152	0.00689237
Both Monkeys	60.2485										Both Monkeys	79.9436	0.00693711
Both Monkeys	129.087										Both Monkeys	80.2719	0.00698191
Both Monkeys	49.7622										Both Monkeys	80.6003	0.00702668
Both Monkeys	89.1572										Both Monkeys	80.9287	0.00707142
Both Monkeys	120.662										Both Monkeys	81.257	0.00711604
Both Monkeys	124.964										Both Monkeys	81.5854	0.00716055
Both Monkeys	136.117										Both Monkeys	81.9137	0.00720488
Both Monkeys	85.8979										Both Monkeys	82.2421	0.00724893
Both Monkeys	140.901										Both Monkeys	82.5704	0.0072928
Both Monkeys	97.2376										Both Monkeys	82.8988	0.00733629
Both Monkeys	116.602										Both Monkeys	83.2272	0.00737941
Both Monkeys	138.09										Both Monkeys	83.5555	0.00742226
Both Monkeys	81.8454										Both Monkeys	83.8839	0.00746448
Both Monkeys	99.6502										Both Monkeys	84.2122	0.00750629
Both Monkeys	95.4566										Both Monkeys	84.5406	0.00754771
Both Monkeys	77.9661										Both Monkeys	84.8689	0.00758826
Both Monkeys	123.266										Both Monkeys	85.1973	0.00762838
Both Monkeys	86.6274										Both Monkeys	85.5257	0.0076679
Both Monkeys	86.3648										Both Monkeys	85.854	0.00770648
Both Monkeys	101.978										Both Monkeys	86.1824	0.00774455
Both Monkeys	98.4213										Both Monkeys	86.5107	0.00778174
Both Monkeys	125.532										Both Monkeys	86.8391	0.007818
Both Monkeys	44.4214										Both Monkeys	87.1674	0.00785366
Both Monkeys	94.37										Both Monkeys	87.4958	0.00788815
Both Monkeys	24.7876										Both Monkeys	87.8242	0.00792173
Both Monkeys	107.902										Both Monkeys	88.1525	0.00795466
Both Monkeys	65.4154										Both Monkeys	88.4809	0.00798607
Both Monkeys	71.4848										Both Monkeys	88.8092	0.00801667
Both Monkeys	112.084										Both Monkeys	89.1376	0.00804641
Both Monkeys	38.6558										Both Monkeys	89.4659	0.00807453
Both Monkeys	121.746										Both Monkeys	89.7943	0.00810186
Both Monkeys	14.4332										Both Monkeys	90.1227	0.00812803
Both Monkeys	8.18863										Both Monkeys	90.451	0.00815267
Both Monkeys	33.1202										Both Monkeys	90.7794	0.00817646
Both Monkeys	5.42322										Both Monkeys	91.1077	0.00819878
Both Monkeys	29.6811										Both Monkeys	91.4361	0.00821971
Both Monkeys	114.03										Both Monkeys	91.7644	0.00823973
Both Monkeys	20.1147										Both Monkeys	92.0928	0.00825797
Both Monkeys	29.8042										Both Monkeys	92.4211	0.00827499
Both Monkeys	5.29282										Both Monkeys	92.7495	0.00829107
Both Monkeys	10.9269										Both Monkeys	93.0779	0.00830502
Both Monkeys	77.0603										Both Monkeys	93.4062	0.00831798
Both Monkeys	92.8075										Both Monkeys	93.7346	0.00832974
Both Monkeys	124.379										Both Monkeys	94.0629	0.00833951
Both Monkeys	96.994										Both Monkeys	94.3913	0.0083483
Both Monkeys	97.5947										Both Monkeys	94.7196	0.0083556
Both Monkeys	113.873										Both Monkeys	95.048	0.00836115
Both Monkeys	119.876										Both Monkeys	95.3764	0.00836569
Both Monkeys	105.85										Both Monkeys	95.7047	0.00836849
Both Monkeys	104.456										Both Monkeys	96.0331	0.00836978
Both Monkeys	81.7964										Both Monkeys	96.3614	0.00837007
Both Monkeys	105.746										Both Monkeys	96.6898	0.00836836
Both Monkeys	36.858										Both Monkeys	97.0181	0.00836542
Both Monkeys	95.6872										Both Monkeys	97.3465	0.00836146
Both Monkeys	16.6198										Both Monkeys	97.6749	0.00835532
Both Monkeys	36.9814										Both Monkeys	98.0032	0.00834822
Both Monkeys	40.6864										Both Monkeys	98.3316	0.00833987
Both Monkeys	12.2437										Both Monkeys	98.6599	0.00832964
Both Monkeys	16.9422										Both Monkeys	98.9883	0.00831848
Both Monkeys	77.5347										Both Monkeys	99.3166	0.00830587
Both Monkeys	58.8112										Both Monkeys	99.645	0.0082917
Both Monkeys	30.3498										Both Monkeys	99.9734	0.00827664
Both Monkeys	88.0643										Both Monkeys	100.302	0.00825995
Both Monkeys	46.9209										Both Monkeys	100.63	0.00824203
Both Monkeys	63.8189										Both Monkeys	100.958	0.00822325
Both Monkeys	36.0182										Both Monkeys	101.287	0.00820273
Both Monkeys	13.5796										Both Monkeys	101.615	0.00818126
Both Monkeys	9.99109										Both Monkeys	101.944	0.00815891
Both Monkeys	7.80239										Both Monkeys	102.272	0.00813489
Both Monkeys	73.7212										Both Monkeys	102.6	0.00811012
Both Monkeys	2.62727										Both Monkeys	102.929	0.00808435
Both Monkeys	101.512										Both Monkeys	103.257	0.00805724
Both Monkeys	78.4323										Both Monkeys	103.585	0.00802944
Both Monkeys	109.795										Both Monkeys	103.914	0.00800055
Both Monkeys	129.457										Both Monkeys	104.242	0.00797063
Both Monkeys	101.926										Both Monkeys	104.57	0.00794008
Both Monkeys	130.484										Both Monkeys	104.899	0.00790841
Both Monkeys	108.253										Both Monkeys	105.227	0.00787596
Both Monkeys	121.322										Both Monkeys	105.555	0.00784296
Both Monkeys	124.285										Both Monkeys	105.884	0.00780884
Both Monkeys	24.6204										Both Monkeys	106.212	0.00777417
Both Monkeys	84.9415										Both Monkeys	106.54	0.00773895
Both Monkeys	113.844										Both Monkeys	106.869	0.00770278
Both Monkeys	71.7721										Both Monkeys	107.197	0.00766619
Both Monkeys	71.0345										Both Monkeys	107.526	0.00762901
Both Monkeys	37.5555										Both Monkeys	107.854	0.00759114
Both Monkeys	80.4567										Both Monkeys	108.182	0.00755291
Both Monkeys	79.8792										Both Monkeys	108.511	0.0075141
Both Monkeys	11.7053										Both Monkeys	108.839	0.00747481
Both Monkeys	25.3307										Both Monkeys	109.167	0.00743522
Both Monkeys	46.0851										Both Monkeys	109.496	0.00739508
Both Monkeys	33.7896										Both Monkeys	109.824	0.00735462
Both Monkeys	56.297										Both Monkeys	110.152	0.00731391
Both Monkeys	50.2079										Both Monkeys	110.481	0.00727272
Both Monkeys	52.1806										Both Monkeys	110.809	0.00723132
Both Monkeys	12.5147										Both Monkeys	111.137	0.0071897
Both Monkeys	2.96874										Both Monkeys	111.466	0.00714773
Both Monkeys	19.3724										Both Monkeys	111.794	0.00710561
Both Monkeys	63.011										Both Monkeys	112.123	0.00706328
Both Monkeys	90.2997										Both Monkeys	112.451	0.00702072
Both Monkeys	39.5134										Both Monkeys	112.779	0.00697806
Both Monkeys	42.6235										Both Monkeys	113.108	0.00693521
Both Monkeys	15.9713										Both Monkeys	113.436	0.00689223
Both Monkeys	82.3861										Both Monkeys	113.764	0.00684916
Both Monkeys	70.7265										Both Monkeys	114.093	0.00680595
Both Monkeys	5.24803										Both Monkeys	114.421	0.00676266
Both Monkeys	13.3791										Both Monkeys	114.749	0.00671931
Both Monkeys	52.8478										Both Monkeys	115.078	0.00667585
Both Monkeys	32.1938										Both Monkeys	115.406	0.00663234
Both Monkeys	50.1143										Both Monkeys	115.734	0.00658878
Both Monkeys	33.1334										Both Monkeys	116.063	0.00654514
Both Monkeys	48.9193										Both Monkeys	116.391	0.00650148
Both Monkeys	38.5427										Both Monkeys	116.72	0.00645777
Both Monkeys	8.00921										Both Monkeys	117.048	0.006414
Both Monkeys	3.33791										Both Monkeys	117.376	0.00637022
Both Monkeys	3.26724										Both Monkeys	117.705	0.00632638
Both Monkeys	2.82765										Both Monkeys	118.033	0.0062825
Both Monkeys	52.6714										Both Monkeys	118.361	0.00623859
Both Monkeys	36.429										Both Monkeys	118.69	0.00619463
Both Monkeys	19.4307										Both Monkeys	119.018	0.00615062
Both Monkeys	86.3309										Both Monkeys	119.346	0.00610658
Both Monkeys	80.9105										Both Monkeys	119.675	0.00606247
Both Monkeys	2.8045										Both Monkeys	120.003	0.00601831
Both Monkeys	21.5394										Both Monkeys	120.331	0.0059741
Both Monkeys	112.009										Both Monkeys	120.66	0.00592981
Both Monkeys	102.966										Both Monkeys	120.988	0.00588546
Both Monkeys	48.1279										Both Monkeys	121.317	0.00584104
Both Monkeys	34.1854										Both Monkeys	121.645	0.00579652
Both Monkeys	130.484										Both Monkeys	121.973	0.00575194
Both Monkeys	61.6398										Both Monkeys	122.302	0.00570724
Both Monkeys	119.713										Both Monkeys	122.63	0.00566244
Both Monkeys	146.856										Both Monkeys	122.958	0.00561757
Both Monkeys	123.824										Both Monkeys	123.287	0.00557254
Both Monkeys	86.1695										Both Monkeys	123.615	0.00552742
Both Monkeys	85.6961										Both Monkeys	123.943	0.00548221
Both Monkeys	123.867										Both Monkeys	124.272	0.00543681
Both Monkeys	11.4363										Both Monkeys	124.6	0.00539132
Both Monkeys	147.719										Both Monkeys	124.928	0.0053457
Both Monkeys	28.1916										Both Monkeys	125.257	0.0052999
Both Monkeys	23.6882										Both Monkeys	125.585	0.00525401
Both Monkeys	49.9046										Both Monkeys	125.914	0.00520795
Both Monkeys	57.8977										Both Monkeys	126.242	0.00516173
Both Monkeys	40.6212										Both Monkeys	126.57	0.0051154
Both Monkeys	20.6609										Both Monkeys	126.899	0.00506887
											Both Monkeys	127.227	0.00502221
											Both Monkeys	127.555	0.00497544
											Both Monkeys	127.884	0.00492845
											Both Monkeys	128.212	0.00488134
											Both Monkeys	128.54	0.00483412
											Both Monkeys	128.869	0.00478669
											Both Monkeys	129.197	0.00473916
											Both Monkeys	129.525	0.0046915
											Both Monkeys	129.854	0.00464367
											Both Monkeys	130.182	0.00459576
											Both Monkeys	130.511	0.0045477
											Both Monkeys	130.839	0.00449953
											Both Monkeys	131.167	0.00445128
											Both Monkeys	131.496	0.00440289
											Both Monkeys	131.824	0.00435443
											Both Monkeys	132.152	0.00430591
											Both Monkeys	132.481	0.00425729
											Both Monkeys	132.809	0.00420862
											Both Monkeys	133.137	0.00415991
											Both Monkeys	133.466	0.00411114
											Both Monkeys	133.794	0.00406236
											Both Monkeys	134.122	0.00401356
											Both Monkeys	134.451	0.00396476
											Both Monkeys	134.779	0.00391597
											Both Monkeys	135.108	0.0038672
											Both Monkeys	135.436	0.00381847
											Both Monkeys	135.764	0.00376978
											Both Monkeys	136.093	0.00372117
											Both Monkeys	136.421	0.00367262
											Both Monkeys	136.749	0.00362414
											Both Monkeys	137.078	0.00357582
											Both Monkeys	137.406	0.00352758
											Both Monkeys	137.734	0.00347946
											Both Monkeys	138.063	0.00343153
											Both Monkeys	138.391	0.00338371
											Both Monkeys	138.719	0.00333608
											Both Monkeys	139.048	0.00328866
											Both Monkeys	139.376	0.00324138
											Both Monkeys	139.705	0.00319436
											Both Monkeys	140.033	0.00314756
											Both Monkeys	140.361	0.00310092
											Both Monkeys	140.69	0.00305465
											Both Monkeys	141.018	0.00300858
											Both Monkeys	141.346	0.00296271
											Both Monkeys	141.675	0.00291726
											Both Monkeys	142.003	0.00287201
											Both Monkeys	142.331	0.00282705
											Both Monkeys	142.66	0.00278249
											Both Monkeys	142.988	0.00273815
											Both Monkeys	143.316	0.00269418
											Both Monkeys	143.645	0.00265059
											Both Monkeys	143.973	0.00260723
											Both Monkeys	144.302	0.00256434
											Both Monkeys	144.63	0.00252179
											Both Monkeys	144.958	0.00247948
											Both Monkeys	145.287	0.00243773
											Both Monkeys	145.615	0.00239627
											Both Monkeys	145.943	0.00235512
											Both Monkeys	146.272	0.00231451
											Both Monkeys	146.6	0.00227418
											Both Monkeys	146.928	0.00223425
											Both Monkeys	147.257	0.00219481
											Both Monkeys	147.585	0.00215565
											Both Monkeys	147.913	0.00211697
											Both Monkeys	148.242	0.00207871
											Both Monkeys	148.57	0.00204074
											Both Monkeys	148.899	0.00200334
											Both Monkeys	149.227	0.00196629
											Both Monkeys	149.555	0.00192952
											Both Monkeys	149.884	0.0018934
											Both Monkeys	150.212	0.00185756
											Both Monkeys	150.54	0.00182209
											Both Monkeys	150.869	0.00178718
											Both Monkeys	151.197	0.00175256
											Both Monkeys	151.525	0.00171837
											Both Monkeys	151.854	0.00168467
											Both Monkeys	152.182	0.00165126
											Both Monkeys	152.51	0.00161836
											Both Monkeys	152.839	0.00158586
											Both Monkeys	153.167	0.00155365
											Both Monkeys	153.496	0.00152202
											Both Monkeys	153.824	0.00149072
											Both Monkeys	154.152	0.00145972
											Both Monkeys	154.481	0.00142933
											Both Monkeys	154.809	0.00139921
											Both Monkeys	155.137	0.00136946
											Both Monkeys	155.466	0.00134024
											Both Monkeys	155.794	0.00131129
											Both Monkeys	156.122	0.00128278
											Both Monkeys	156.451	0.00125472
											Both Monkeys	156.779	0.00122692
											Both Monkeys	157.107	0.00119963
											Both Monkeys	157.436	0.00117271
											Both Monkeys	157.764	0.00114606
											Both Monkeys	158.093	0.00111997
											Both Monkeys	158.421	0.00109418
											Both Monkeys	158.749	0.00106868
											Both Monkeys	159.078	0.00104375
											Both Monkeys	159.406	0.00101907
											Both Monkeys	159.734	0.000994762
											Both Monkeys	160.063	0.000970933
											Both Monkeys	160.391	0.000947361
											Both Monkeys	160.719	0.000924215
											Both Monkeys	161.048	0.000901478
											Both Monkeys	161.376	0.000878995
											Both Monkeys	161.704	0.000857
											Both Monkeys	162.033	0.000835341
											Both Monkeys	162.361	0.000813934
											Both Monkeys	162.69	0.000793074
											Both Monkeys	163.018	0.00077248
											Both Monkeys	163.346	0.000752182
											Both Monkeys	163.675	0.000732393
											Both Monkeys	164.003	0.000712849
											Both Monkeys	164.331	0.00069366
											Both Monkeys	164.66	0.000674908
											Both Monkeys	164.988	0.000656397
											Both Monkeys	165.316	0.000638299
											Both Monkeys	165.645	0.000620567
											Both Monkeys	165.973	0.000603071
											Both Monkeys	166.301	0.000586043
											Both Monkeys	166.63	0.000569311
											Both Monkeys	166.958	0.000552811
											Both Monkeys	167.287	0.000536829
											Both Monkeys	167.615	0.000521076
											Both Monkeys	167.943	0.000505608
											Both Monkeys	168.272	0.000490589
											Both Monkeys	168.6	0.000475792
											Both Monkeys	168.928	0.000461331
											Both Monkeys	169.257	0.000447248
											Both Monkeys	169.585	0.000433381
											Both Monkeys	169.913	0.000419897
											Both Monkeys	170.242	0.000406723

## Sheet: Fig. 2c
Data					Curve fit					Fit parameters
neuron_id	neuron_name	Time	Value		neuron_id	neuron_name	Time	Predicted		neuron_id	neuron_name	a	tau_ms	b
142	Short*'-'*tau	10	0.173958		142	Short*'-'*tau	10	0.160715		142	Short*'-'*tau	0.211015	30.6153	0.0402801
142	Short*'-'*tau	20	0.104956		142	Short*'-'*tau	20	0.1183		104	Long*'-'*tau	0.187216	97.2033	0
142	Short*'-'*tau	30	0.0789709		142	Short*'-'*tau	30	0.0877037
142	Short*'-'*tau	40	0.0608038		142	Short*'-'*tau	40	0.0656333
142	Short*'-'*tau	50	0.0459144		142	Short*'-'*tau	50	0.0497129
142	Short*'-'*tau	60	0.0473347		142	Short*'-'*tau	60	0.0382287
142	Short*'-'*tau	70	0.0304873		142	Short*'-'*tau	70	0.0299447
142	Short*'-'*tau	80	0.0228815		142	Short*'-'*tau	80	0.023969
142	Short*'-'*tau	90	0.0283577		142	Short*'-'*tau	90	0.0196584
142	Short*'-'*tau	100	0.0253093		142	Short*'-'*tau	100	0.016549
142	Short*'-'*tau	110	0.020721		142	Short*'-'*tau	110	0.0143061
142	Short*'-'*tau	120	0.0230085		142	Short*'-'*tau	120	0.0126881
142	Short*'-'*tau	130	0.0203536		142	Short*'-'*tau	130	0.011521
142	Short*'-'*tau	140	0.0203087		142	Short*'-'*tau	140	0.0106791
142	Short*'-'*tau	150	0.0190103		142	Short*'-'*tau	150	0.0100718
142	Short*'-'*tau	160	0.00925467		142	Short*'-'*tau	160	0.00963375
142	Short*'-'*tau	170	0.0128568		142	Short*'-'*tau	170	0.00931774
142	Short*'-'*tau	180	0.00793522		142	Short*'-'*tau	180	0.0090898
142	Short*'-'*tau	190	0.0089055		142	Short*'-'*tau	190	0.00892537
142	Short*'-'*tau	200	0.00752792		142	Short*'-'*tau	200	0.00880676
142	Short*'-'*tau	210	0.00709949		142	Short*'-'*tau	210	0.0087212
142	Short*'-'*tau	220	0.00822322		142	Short*'-'*tau	220	0.00865948
142	Short*'-'*tau	230	0.00107394		142	Short*'-'*tau	230	0.00861496
142	Short*'-'*tau	240	-0.000209544		142	Short*'-'*tau	240	0.00858285
142	Short*'-'*tau	250	0.00328177		142	Short*'-'*tau	250	0.00855968
142	Short*'-'*tau	260	0.00398885		142	Short*'-'*tau	260	0.00854297
142	Short*'-'*tau	270	0.000520709		142	Short*'-'*tau	270	0.00853092
142	Short*'-'*tau	280	0.000395511		142	Short*'-'*tau	280	0.00852222
142	Short*'-'*tau	290	-0.00052518		142	Short*'-'*tau	290	0.00851595
104	Long*'-'*tau	10	0.184394		104	Long*'-'*tau	10	0.168913
104	Long*'-'*tau	20	0.140313		104	Long*'-'*tau	20	0.1524
104	Long*'-'*tau	30	0.127319		104	Long*'-'*tau	30	0.137501
104	Long*'-'*tau	40	0.125375		104	Long*'-'*tau	40	0.124059
104	Long*'-'*tau	50	0.108023		104	Long*'-'*tau	50	0.11193
104	Long*'-'*tau	60	0.0961179		104	Long*'-'*tau	60	0.100988
104	Long*'-'*tau	70	0.0927057		104	Long*'-'*tau	70	0.0911151
104	Long*'-'*tau	80	0.0866702		104	Long*'-'*tau	80	0.0822075
104	Long*'-'*tau	90	0.0684995		104	Long*'-'*tau	90	0.0741707
104	Long*'-'*tau	100	0.0751235		104	Long*'-'*tau	100	0.0669196
104	Long*'-'*tau	110	0.0581941		104	Long*'-'*tau	110	0.0603774
104	Long*'-'*tau	120	0.0642945		104	Long*'-'*tau	120	0.0544748
104	Long*'-'*tau	130	0.0520313		104	Long*'-'*tau	130	0.0491492
104	Long*'-'*tau	140	0.0497586		104	Long*'-'*tau	140	0.0443443
104	Long*'-'*tau	150	0.0401925		104	Long*'-'*tau	150	0.0400091
104	Long*'-'*tau	160	0.0427916		104	Long*'-'*tau	160	0.0360977
104	Long*'-'*tau	170	0.034291		104	Long*'-'*tau	170	0.0325687
104	Long*'-'*tau	180	0.0344378		104	Long*'-'*tau	180	0.0293847
104	Long*'-'*tau	190	0.0287347		104	Long*'-'*tau	190	0.026512
104	Long*'-'*tau	200	0.0219594		104	Long*'-'*tau	200	0.0239201
104	Long*'-'*tau	210	0.015915		104	Long*'-'*tau	210	0.0215817
104	Long*'-'*tau	220	0.0176073		104	Long*'-'*tau	220	0.0194718
104	Long*'-'*tau	230	0.0138295		104	Long*'-'*tau	230	0.0175682
104	Long*'-'*tau	240	0.0138583		104	Long*'-'*tau	240	0.0158507
104	Long*'-'*tau	250	0.00550437		104	Long*'-'*tau	250	0.0143011
104	Long*'-'*tau	260	0.00363862		104	Long*'-'*tau	260	0.012903
104	Long*'-'*tau	270	0.00624137		104	Long*'-'*tau	270	0.0116416
104	Long*'-'*tau	280	0.00304806		104	Long*'-'*tau	280	0.0105034
104	Long*'-'*tau	290	0.000733795		104	Long*'-'*tau	290	0.00947661

## Sheet: Fig. 2d
Plot					Data - Short tau																																Data - Long tau
condition	time_point	mean	se		condition	0	1	2	3	4	5	6	7	8	9	10	11	12	13	14	15	16	17	18	19	20	21	22	23	24	25	26	27	28	29		condition	0	1	2	3	4	5	6	7	8	9	10	11
Short-tau (n = 168)	-290	0.0840944	0.00668341		Short-tau	1	0.0798113	0.0822021	0.0455417	0.0221546	0.0293899	0.0232944	0.0349754	0.0254531	0.0308549	0.0171928	0.0155387	0.0153462	0.00614335	0.00721059	0.0101872	0.000619125	0.0031246	0.000299623	0.00378421	0.00825484	0.00309131	0.00284989	0.0020873	0.00497623	0.00292486	0.00401844	0.000512305	-0.000644034	-0.00105191		Long-tau	1	0.0682201	0.0389333	0.05241	0.0270632	0.0359013	0.0255019	0.0290913	0.033107	0.0322619	0.0260747	0.0224727
Short-tau (n = 168)	-280	0.043885	0.00345949		Short-tau	1	0.052121	0.0483265	0.0311162	0.0256129	0.0228001	0.0156981	0.0177828	0.0172748	0.0138569	0.00925818	0.0151492	0.00122155	0.0144056	0.0127134	0.0111139	0.0134195	0.00972955	0.00653252	0.00252288	0.0141298	0.00599852	0.0101966	-0.000899938	-0.00122777	0.00076507	-0.00229068	-0.0021477	0.00163011	-0.000255023		Long-tau	1	0.091237	0.107925	0.118701	0.0787785	0.0939889	0.0767652	0.0557488	0.0459504	0.0472989	0.0483056	0.0391416
Short-tau (n = 168)	-270	0.0295343	0.00229652		Short-tau	1	-0.0404739	0.0175327	0.0293029	0.0182512	0.024784	0.0273216	0.0170506	0.0304742	0.0235168	0.0130109	0.00625485	0.0162379	0.00555449	0.00632553	0.00747402	0.00639795	0.0117213	0.00143023	0.00369746	0.00718411	0.00286615	0.00383906	0.00185828	0.00378946	0.00521076	0.00214993	0.000295866	0.00269875	0.000308018		Long-tau	1	0.0163487	-0.00724986	0.0364692	0.0180693	0.0135671	0.0303254	0.0121152	0.0173887	0.0174754	0.0159981	0.0141747
Short-tau (n = 168)	-260	0.0222581	0.00177672		Short-tau	1	0.0652961	0.0198246	0.0268459	0.00245598	0.0100714	0.0121155	0.00161323	0.00345842	0.0163328	0.00144305	0.0051307	0.00197807	-0.00493993	0.00251037	-0.000222246	0.00151842	0.00142789	-0.00107393	0.00447329	0.00735006	0.00748371	0.00172202	0.00116446	0.00680105	0.000960865	0.00451292	0.00314525	0.00539336	-0.000196214		Long-tau	1	-0.119654	-0.0258025	0.0252782	0.0184633	0.0344284	0.0202	0.0142356	0.00623003	0.0171554	0.017275	0.0148831
Short-tau (n = 168)	-250	0.0218521	0.00147106		Short-tau	1	0.0596127	0.0211727	0.0296882	0.00780917	0.00231547	0.0164216	0.00244772	0.000463926	0.011196	0.00941717	0.00771578	0.00561902	0.00763237	0.00542737	0.00667649	-0.0008228	0.0125543	0.01682	0.00193953	0.00633038	0.00360275	0.00321543	0.00947878	0.00219473	0.00179464	0.00414772	0.00460624	0.00298867	0.000144882		Long-tau	1	0.0282521	0.0221133	0.0215571	0.012187	0.0123844	0.010817	0.0078577	0.0132955	0.0187751	0.00227518	0.00853426
Short-tau (n = 168)	-240	0.0230095	0.00150588		Short-tau	1	0.120638	0.0738978	0.0790403	0.0544488	0.0432002	0.0396097	0.0311944	0.0364284	0.0336976	0.0381221	0.0228983	0.0236177	0.0177505	0.0248704	0.0191054	0.019554	0.0243632	0.0176282	0.0146225	0.00920596	0.012469	0.00753051	0.00527762	0.00849949	0.00129166	0.00589813	0.00295042	0.00294189	0.000561135		Long-tau	1	0.067553	0.0502974	0.0512732	0.0388128	0.04157	0.0374846	0.0304597	0.0285537	0.032136	0.024106	0.0210422
Short-tau (n = 168)	-230	0.0214976	0.00157831		Short-tau	1	0.00819947	-0.00123701	0.019793	0.0148534	0.0184536	0.0196768	0.00919917	0.0162896	0.0225077	0.012625	0.0117508	0.00704834	0.0132183	0.00166494	0.00265781	0.00523792	0.00597894	0.00413396	0.0152634	0.00603497	0.00848906	0.00596373	0.00352426	0.00371017	0.00244668	0.00137834	-6.66209e-05	0.00241376	-1.70403e-05		Long-tau	1	-0.011227	0.0139378	0.0132698	0.0211379	0.022113	0.00976133	0.0198229	0.0171151	0.0209453	0.0100804	0.0159054
Short-tau (n = 168)	-220	0.0200339	0.00139228		Short-tau	1	0.13923	0.0820586	0.0717501	0.0557577	0.0448702	0.0349453	0.0433513	0.0359601	0.0434372	0.0336493	0.0314263	0.0308063	0.0251038	0.0173884	0.0235771	0.0214329	0.013999	0.0129299	0.0193028	0.00808519	0.0106576	0.0119345	0.00453362	0.0101889	0.00393798	0.0031196	0.00176491	0.00198324	0.00240846		Long-tau	1	0.22006	0.155363	0.140437	0.11349	0.0874406	0.0942418	0.07761	0.0770452	0.0690409	0.0684387	0.0673043
Short-tau (n = 168)	-210	0.017329	0.00124007		Short-tau	1	0.0976837	0.0724924	0.0572224	0.0415653	0.0371116	0.0259737	0.0351467	0.0366888	0.0254582	0.0282102	0.0247658	0.0186433	0.0223613	0.00806325	0.0103192	0.0173346	0.0156446	0.011212	0.00787906	0.00697388	0.00629575	0.00986514	0.00701163	0.0105199	0.00755525	0.00394452	0.000731917	0.0021483	-0.000366659		Long-tau	1	0.218827	0.178872	0.152222	0.111493	0.0909083	0.091864	0.0802017	0.0765343	0.0655106	0.0705015	0.0602049
Short-tau (n = 168)	-200	0.0148022	0.00111485		Short-tau	1	0.000627552	0.00407306	-0.00238479	0.00978083	0.0125214	0.0146927	0.0264681	0.0152346	0.0104882	0.0125093	0.00699086	0.00799948	0.0116594	0.00121507	0.0127992	0.00916293	0.00804433	0.00737626	0.00736903	0.0114472	0.00651814	0.000223092	0.00490585	0.00454673	0.00275645	0.00107808	0.000147602	0.000498279	0.0014056		Long-tau	1	0.132679	0.0774989	0.066227	0.0530386	0.0521795	0.0487874	0.0391493	0.0465494	0.033022	0.0458782	0.0270255
Short-tau (n = 168)	-190	0.0127096	0.000967636		Short-tau	1	0.162033	0.0782537	0.0514565	0.0492825	0.042773	0.0442842	0.0407194	0.0372935	0.0427361	0.0406875	0.029194	0.0210439	0.0195474	0.0250382	0.0222759	0.0162921	0.0195993	0.0194397	0.0165987	0.0162224	0.0178256	0.00795704	0.00599714	0.00765613	0.00576142	0.00332951	0.00685275	0.00434911	5.49439e-05		Long-tau	1	0.182792	0.12989	0.120995	0.10021	0.101034	0.0841069	0.0700416	0.0731059	0.0751155	0.0680673	0.059407
Short-tau (n = 168)	-180	0.0125578	0.000890301		Short-tau	1	0.105897	0.0632796	0.0571638	0.0351715	0.0235995	0.0344648	0.0290367	0.0278091	0.0292559	0.0283511	0.0209515	0.0183709	0.0179907	0.0176071	0.0121175	0.0162465	0.0131642	0.00918237	0.0108686	0.0138268	0.00868942	0.00434917	0.00769533	0.00394462	0.00324935	0.000836433	0.00122267	-0.00121699	-3.79825e-05		Long-tau	1	0.102493	0.0719634	0.0822354	0.0636394	0.0480554	0.0482237	0.0575819	0.0447287	0.035941	0.0282729	0.0379779
Short-tau (n = 168)	-170	0.011854	0.000903967		Short-tau	1	0.173634	0.0950289	0.059415	0.0453557	0.0369841	0.0447336	0.0354654	0.0430028	0.0318864	0.0307294	0.0190968	0.0194068	0.026538	0.0156402	0.0182996	0.0199084	0.00755475	0.00735377	0.0160253	0.0134599	0.0129884	0.0157715	0.007278	0.00327229	0.00349	0.00345766	5.24544e-05	0.00374043	0.00203989		Long-tau	1	0.180786	0.129871	0.120395	0.10685	0.0939259	0.0828076	0.079238	0.0802555	0.0802294	0.0565938	0.054615
Short-tau (n = 168)	-160	0.0108461	0.000850317		Short-tau	1	0.203406	0.136916	0.0975948	0.0596912	0.0564271	0.0497206	0.049963	0.0488073	0.0527379	0.04713	0.0396564	0.0300327	0.038143	0.0265459	0.0304301	0.0226841	0.0165622	0.0175497	0.0130307	0.0138588	0.0114109	0.00885679	0.00672033	0.00674453	0.00487161	0.00145004	0.00183683	-0.00114441	-0.000121159		Long-tau	1	0.290619	0.189319	0.154446	0.11398	0.116859	0.104854	0.102963	0.108652	0.100743	0.0905902	0.0852376
Short-tau (n = 168)	-150	0.00927277	0.000759692		Short-tau	1	0.211992	0.142379	0.106228	0.0919428	0.0639711	0.0587027	0.0570549	0.0535056	0.0586825	0.0455185	0.0511885	0.0476618	0.0454234	0.0406756	0.0299158	0.0243089	0.0236845	0.020295	0.021497	0.0153546	0.0119616	0.0110551	0.00498422	0.0077867	0.00180482	-0.000216019	0.00300649	0.000690996	0.00020516		Long-tau	1	0.301414	0.233208	0.193768	0.164889	0.13612	0.130702	0.114163	0.115896	0.110213	0.0995877	0.10044
Short-tau (n = 168)	-140	0.00810399	0.000651169		Short-tau	1	0.166907	0.117375	0.0921981	0.0907607	0.0654273	0.0552023	0.049796	0.0397593	0.0509605	0.0453543	0.0458786	0.0329683	0.0271502	0.0309561	0.0240797	0.0223457	0.0192865	0.0167005	0.0132467	0.017904	0.0164578	0.0131146	0.0118122	0.0114356	0.00796657	0.0053577	0.00540525	0.00528366	0.00159703		Long-tau	1	0.0218805	0.0188223	0.0217889	0.0171657	0.0126313	0.00871526	0.00868836	0.0129736	0.00488091	0.00714851	0.0098077
Short-tau (n = 168)	-130	0.0075678	0.000557435		Short-tau	1	0.112828	0.0517171	0.0233514	0.0295518	0.0282968	0.0206226	0.0116708	0.0172913	0.00950385	0.0132318	0.011741	0.00562624	0.0020747	-0.000882456	0.0101254	0.00797235	0.00731748	0.00821002	0.00165519	0.00344065	0.00248569	0.001459	-0.000562197	0.00370314	0.00487445	0.000844459	-0.00105538	-0.00090727	0.00125389		Long-tau	1	0.0364523	0.0423161	0.0316705	0.0289191	0.0296693	0.0266639	0.0229949	0.0195714	0.0250304	0.0250701	0.0147938
Short-tau (n = 168)	-120	0.00681244	0.00053103		Short-tau	1	0.108807	0.0599652	0.0473108	0.0442585	0.0321383	0.0331196	0.0264652	0.0237498	0.016439	0.00297175	0.00472187	0.00794579	0.0116982	0.0120253	0.00706494	0.0116362	0.00165381	0.00850826	0.0101102	0.0115143	0.00380461	0.00711713	0.00182438	0.00627341	0.00280573	0.000572985	0.00161949	0.00200825	-0.000523251		Long-tau	1	0.020393	0.0160497	0.0212891	0.0267178	0.0229477	0.013426	0.0106411	0.0172248	0.0232378	0.0180468	0.0179218
Short-tau (n = 168)	-110	0.00562216	0.000552127		Short-tau	1	0.203097	0.135552	0.103615	0.0819707	0.0786128	0.0680788	0.059089	0.0526672	0.0484104	0.0363967	0.0326496	0.0346114	0.0262091	0.0237574	0.017039	0.0144861	0.0217765	0.00933195	0.0156886	0.00887175	0.00977703	0.0111418	0.0121192	0.00762251	0.00356335	0.00121882	0.00100035	0.00302359	0.00265584		Long-tau	1	0.0388384	0.0405776	0.0352088	0.0303765	0.0392206	0.0315662	0.029115	0.0321927	0.0397132	0.0235827	0.029934
Short-tau (n = 168)	-100	0.00601478	0.000455234		Short-tau	1	0.0889853	0.048602	0.0566908	0.0304517	0.0263314	0.0167848	0.0280832	0.0205846	0.0220229	0.0184897	0.0165822	0.0113624	0.008977	0.0087606	0.0070426	0.00312112	0.0097347	0.010101	0.00910056	0.0129392	0.00376655	-0.00210688	-0.00119488	0.00222104	0.00104811	0.00228816	0.00296181	0.001087	-0.00131092		Long-tau	1	-0.0213071	-0.00842654	0.0147407	0.0177469	0.00585929	0.022046	0.012408	0.0130708	0.0137982	0.0184726	0.0192761
Short-tau (n = 168)	-90	0.00446959	0.000414682		Short-tau	1	0.00257704	-0.00097757	0.00936444	0.00876032	0.0093775	0.00207937	0.0097634	-0.00197838	0.0206116	0.0109152	0.00444075	0.0157901	0.00273984	0.00681414	0.00732122	0.00548241	0.00664814	0.00489119	0.00490926	0.0010532	-0.00363586	0.00619588	0.00336432	0.00117014	0.00129269	0.00129528	-0.000913634	0.00171154	-0.00199781		Long-tau	1	0.0291097	0.0197947	0.0187446	0.0157768	0.0148054	0.0134546	-0.00356887	0.0215005	0.01355	0.00727596	0.0151709
Short-tau (n = 168)	-80	0.00420425	0.000396954		Short-tau	1	-0.00128128	0.0150206	0.00175008	0.0161432	0.00809981	0.0160336	0.0117334	0.00717038	0.00929221	0.0170673	0.000925867	0.00455113	0.00662709	0.00412151	0.00990821	0.00702733	0.00198574	0.00096638	0.00334686	0.000677594	0.00370822	0.00298076	0.00522219	0.000894258	0.000330486	0.00310631	-0.00126615	0.00184802	0.000792752		Long-tau	1	0.0215746	0.0217817	0.0197498	0.00650153	0.0137528	0.00560181	0.0101561	0.0135324	0.0126865	0.0130959	0.0122119
Short-tau (n = 168)	-70	0.00348027	0.00034016		Short-tau	1	0.00593745	0.0136608	0.00702797	0.0120335	0.00420762	0.0165403	0.000799681	0.00872748	0.00672451	0.00941096	0.00861883	0.00473004	0.00256175	0.0187354	0.00489618	0.00702111	0.00758126	0.00617561	0.00120041	-0.00055658	-0.00458544	0.00175644	0.00613171	0.0025778	0.00237792	-0.000475501	-0.00148892	0.00133911	0.000324592		Long-tau	1	0.033662	0.0341572	0.0303238	0.0146509	0.0153413	0.0212129	0.0230001	0.0172182	0.0228837	0.0194886	0.013244
Short-tau (n = 168)	-60	0.00277548	0.000312346		Short-tau	1	0.0370069	0.0158599	0.0139124	0.0100491	0.0073744	0.00522388	0.0166756	0.0112868	0.000315516	0.00909955	0.0046229	-0.00329172	0.0085146	0.00231412	-0.00159361	0.00080465	0.00508265	0.00610766	-0.00023839	0.00292812	-0.000149244	-0.000676774	-0.000188642	0.00209009	0.00184034	-0.00230143	0.00282963	-0.00085807	0.000340557		Long-tau	1	0.0235614	0.0127505	0.0096508	0.01184	-0.00272678	0.0116865	0.0138006	0.00942549	0.00788719	0.00654059	-0.000300414
Short-tau (n = 168)	-50	0.0023126	0.000243801		Short-tau	1	-0.00558635	0.00872226	0.000251659	0.00890154	0.00879608	0.0106617	0.00796633	0.0128849	0.00663229	0.00058337	0.00482131	0.00274476	0.00397957	0.0128063	0.00593196	0.0142626	0.00697839	0.00963399	0.00307072	0.00970158	0.00887949	0.00474461	0.00201711	-0.00183256	0.00455095	0.00206936	-0.0023306	0.00232725	-0.000533996		Long-tau	1	0.0438543	0.0325538	0.0275512	0.00724638	0.020248	0.021079	0.0413409	0.0257929	0.0127926	0.0177787	0.00983088
Short-tau (n = 168)	-40	0.00176528	0.000213655		Short-tau	1	0.112322	0.0703516	0.0606989	0.0587082	0.044368	0.033723	0.0309349	0.0398653	0.0196759	0.0315877	0.0279287	0.0229264	0.0155336	0.017928	0.0153673	0.0206619	0.0054238	0.0124013	0.00560168	0.01158	0.00929308	0.00892649	0.00624282	0.00552047	0.00613223	0.00766354	0.00267516	-0.000222737	0.000298529		Long-tau	1	0.0343913	0.0281684	0.032233	0.027189	0.0244687	0.0223507	0.0304306	0.0273746	0.0217454	0.0228489	0.010061
Short-tau (n = 168)	-30	0.00118437	0.000174929		Short-tau	1	0.239299	0.0554296	0.0175826	0.0174418	0.0204659	0.0276232	0.0236964	0.0218696	0.0272315	0.0204208	0.014223	0.0195851	0.0177739	0.0138507	0.00194904	0.00765264	0.00534363	0.00539775	0.00259004	0.0115561	0.00249288	0.00828079	0.00492566	0.00205039	0.00529968	-0.000107034	-0.00191585	-0.000525902	-0.000156963		Long-tau	1	0.0548548	0.047853	0.0366533	0.0356709	0.0343533	0.0348827	0.0275764	0.0315017	0.0180604	0.0265442	0.0255528
Short-tau (n = 168)	-20	0.000948643	0.000151468		Short-tau	1	0.35588	0.216599	0.136426	0.110879	0.0837731	0.0788437	0.0738763	0.0688127	0.0545745	0.0498307	0.0469726	0.0431351	0.0358355	0.0365096	0.0348286	0.0339813	0.0245295	0.0259616	0.0200968	0.018436	0.0143508	0.0171113	0.0111012	0.00571496	0.00381326	-2.64428e-05	0.00155642	0.00135714	0.00078217		Long-tau	1	0.0628747	0.0430561	0.0672189	0.0361805	0.03879	0.0554919	0.0442843	0.0418383	0.0325753	0.0259604	0.0312819
Short-tau (n = 168)	-10	0.000397949	8.85626e-05		Short-tau	1	-0.0154332	-0.00172148	0.00727765	0.0083626	-0.00334676	0.00293185	0.00921819	0.00659301	0.00763586	0.000134008	0.000436384	0.00993461	0.00878953	0.00116226	0.00165706	0.00504677	0.00263634	0.00134953	0.000650281	0.00353488	0.00453135	-0.00124473	0.00136671	0.000531736	7.64531e-05	-0.00055407	-0.00060733	0.00153336	-0.00147323		Long-tau	1	0.0347693	0.026088	0.0443934	0.0277214	0.0229974	0.0261728	0.0181567	0.0254719	0.0258014	0.0286093	0.027712
Long-tau (n = 212)	-290	0.0706231	0.00563915		Short-tau	1	0.0443273	0.0215313	0.00679403	0.00571813	-0.00442503	0.00720505	0.0182307	0.00917815	0.0128192	-0.00132975	0.00188832	-0.000548948	-0.00102229	0.00212018	0.0100387	-2.42857e-05	0.00504546	0.00395581	0.00169679	-0.0018842	-0.00107498	0.00505554	0.00731823	0.00466147	0.00344811	0.00355899	-0.00288495	-0.000384447	0.000259352		Long-tau	1	0.183981	0.109694	0.120883	0.083159	0.0737759	0.0793297	0.0587177	0.0625233	0.0558351	0.0555807	0.0344191
Long-tau (n = 212)	-280	0.0594469	0.00367178		Short-tau	1	0.0550902	0.0301478	0.02795	0.00833558	0.0191359	0.0141567	0.015629	0.0157695	0.0143711	-0.0039317	0.00378633	0.0117427	0.00404593	0.00880555	0.00878041	0.00429212	0.00466857	0.00659482	0.00305845	0.00507888	0.000615728	0.00166495	-0.000157482	0.00179691	0.00295451	0.00172005	0.000185226	-0.00147751	0.000857356		Long-tau	1	0.0416428	0.0403491	0.0777641	0.0415201	0.048096	0.0538173	0.0321943	0.0389846	0.030965	0.0355924	0.025688
Long-tau (n = 212)	-270	0.0619497	0.00297459		Short-tau	1	0.0582364	0.024762	0.0185835	0.00144369	0.0111712	0.0118235	0.00640807	0.00986859	0.00925599	0.00133395	0.00445956	0.00511753	0.00661868	-0.00103727	0.0150675	0.00171201	0.000118622	0.000858224	-0.00271771	0.000890284	0.00755508	0.00498559	0.000337864	0.00286519	0.000304324	0.000932949	-0.00110435	-0.00139782	0.000688059		Long-tau	1	0.034178	0.0401915	0.0514169	0.0379095	0.0347355	0.0410645	0.0370123	0.0372481	0.0283277	0.0304037	0.0334435
Long-tau (n = 212)	-260	0.0551931	0.0026052		Short-tau	1	0.0396761	0.041193	0.0246266	0.00101241	0.00289489	0.0124223	0.0132353	0.0191245	0.0213352	0.00833286	0.00338477	0.0116926	0.0063974	0.0053595	0.00587907	0.00482671	0.00563789	0.00677154	0.00473205	0.00676155	0.00279059	0.0103823	0.00244683	0.00182675	0.00260438	0.003588	-0.000971417	0.000677808	0.00138365		Long-tau	1	0.0334847	0.0214121	0.048303	0.0276482	0.0285805	0.0296585	0.0245439	0.0232187	0.0193965	0.0189509	0.0212172
Long-tau (n = 212)	-250	0.0532332	0.00237166		Short-tau	1	0.0608354	0.0291214	0.0202703	0.0150375	0.00911442	0.00372736	0.0121109	0.000431426	0.00736804	0.00619623	0.00130621	0.00721058	0.00409079	0.00499341	-0.00347129	-0.00117618	0.00370032	-0.000146327	0.00528686	0.000141555	-0.00426973	-0.00661851	0.00241479	0.0013074	-0.00354962	0.00468882	-0.000916134	-0.00014076	0.00140999		Long-tau	1	0.0627684	0.0410862	0.0495367	0.0296007	0.0515668	0.0582399	0.0344037	0.0304071	0.0265011	0.0293016	0.0240454
Long-tau (n = 212)	-240	0.0537369	0.00227287		Short-tau	1	0.0363847	0.0290312	0.0224733	0.0168392	0.0251398	0.011585	0.0151797	0.0137163	0.00147862	0.0121088	0.00694317	0.011222	0.00988955	0.0071513	0.00490918	0.0146455	0.00874566	0.00691002	0.00193618	0.0104813	0.00953959	0.00408645	0.0046603	0.00629488	0.00352728	0.00410113	0.00378269	-0.000478202	-0.000686872		Long-tau	1	0.0472836	0.032206	0.0438011	0.0182957	0.021116	0.0324832	0.0270893	0.0253789	0.0227316	0.011933	0.0263328
Long-tau (n = 212)	-230	0.0488139	0.00215672		Short-tau	1	0.0398269	0.0173665	0.0242797	0.0061907	0.0137281	0.00968375	0.0189862	0.00999175	0.00140093	0.00425726	0.00651069	0.0136227	0.0112118	0.00994551	0.00484716	0.0053925	0.00339025	0.00687103	0.000968309	0.00925103	0.00639123	0.00509516	0.00269016	0.00495913	-0.00122455	-0.000188269	-0.00387417	0.000680241	-0.000387586		Long-tau	1	0.167317	0.115167	0.110742	0.0825375	0.0904966	0.0876111	0.0756526	0.058669	0.0610988	0.0556477	0.0482288
Long-tau (n = 212)	-220	0.0456732	0.00200124		Short-tau	1	0.0114417	0.0183809	0.0135856	0.0157707	0.0228008	0.0189667	0.0213989	0.011401	0.0229701	0.00635644	0.0161494	0.00938823	0.0134076	0.00965889	0.00773784	0.00537183	0.000453343	0.00302927	0.00387311	0.00598522	0.00366906	0.00353834	-0.00394266	-0.00265721	-0.00190723	4.73455e-05	-0.000716886	-0.00129593	0.000229186		Long-tau	1	0.108191	0.0843287	0.0801944	0.0531117	0.0620088	0.0624063	0.0559083	0.0516032	0.0473075	0.0367634	0.0428272
Long-tau (n = 212)	-210	0.0420889	0.00180892		Short-tau	1	0.0621044	0.0404522	0.037563	0.0179006	0.0167678	0.017886	0.0191221	0.019744	0.016131	0.0117208	0.0181355	0.00549159	0.00723946	0.0166811	0.0208573	0.00438657	0.0103676	-0.00253913	0.00457687	0.00688167	0.00305446	0.00272678	0.00106368	0.00248933	0.00290128	-0.000616969	0.00015571	0.00287456	0.00102337		Long-tau	1	0.136341	0.0899505	0.0680841	0.0566242	0.0650839	0.0722407	0.0587876	0.0577523	0.0409297	0.0376226	0.046723
Long-tau (n = 212)	-200	0.0373081	0.00166046		Short-tau	1	0.0708883	0.043269	0.0343799	0.0162838	0.0165883	0.0346677	0.0254144	0.0184878	0.0182623	0.0145563	0.0185332	0.0104664	0.0195591	0.00971064	0.0110032	0.0123573	0.00485411	0.00886933	0.00325324	0.00191727	0.00629579	0.00816815	0.00469269	0.00405199	-0.000154309	0.00517162	0.00262282	0.00170324	-0.000542385		Long-tau	1	0.184735	0.127694	0.10983	0.0956911	0.0987152	0.0995461	0.0847735	0.0810864	0.0714219	0.0692686	0.0625753
Long-tau (n = 212)	-190	0.0344285	0.00153154		Short-tau	1	0.242748	0.182611	0.147505	0.144822	0.113369	0.0775291	0.0818886	0.0622809	0.0579677	0.0589248	0.0514394	0.0460665	0.0408629	0.0391565	0.0349191	0.0264349	0.0228471	0.0251145	0.0235282	0.0242297	0.0155438	0.0154672	0.0130605	0.0118216	0.0103162	0.00876178	0.00714504	0.000413137	0.000358364		Long-tau	1	0.113993	0.0896604	0.0806224	0.068555	0.0685755	0.0706874	0.0587625	0.0460362	0.0502788	0.0423528	0.0355302
Long-tau (n = 212)	-180	0.0319664	0.00142276		Short-tau	1	0.0936802	0.0418157	0.0424484	0.0343876	0.0415066	0.0337035	0.0346034	0.0259731	0.0246306	0.0128215	0.0212793	0.0210155	0.0238704	0.0170246	0.010891	0.00847536	0.00905869	0.0131689	0.0103485	0.00384602	0.00783352	0.00819147	0.00559142	0.0030988	0.011976	0.00546456	0.00159477	0.00182632	-0.000263548		Long-tau	1	-0.0454627	-0.0181167	0.0102477	0.0246546	0.016885	0.0144441	0.0191225	0.028127	0.0118267	0.0108891	0.0110321
Long-tau (n = 212)	-170	0.0295365	0.00129191		Short-tau	1	0.0614012	0.0297874	0.0263395	0.0146184	0.0132196	0.0153511	0.013046	0.023268	0.0239925	0.0257254	0.0137457	0.00540459	0.0162868	0.0117773	0.00311022	0.0158456	0.011922	0.000901213	0.00466144	0.00551109	0.00291946	0.00729287	0.00870131	0.00368616	0.00238628	0.00343344	0.0011211	-0.00132838	0.000622953		Long-tau	1	0.0636165	0.0389513	0.0339888	0.0228241	0.0288537	0.0152897	0.0219697	0.0228576	0.026248	0.0159804	0.0130757
Long-tau (n = 212)	-160	0.0268776	0.00116746		Short-tau	1	0.0933794	0.0539399	0.0473267	0.0434983	0.0276105	0.0281394	0.0257151	0.0229989	0.032991	0.0184377	0.014209	0.0161954	0.0188466	0.0191599	0.0113705	0.0151474	0.0105335	0.00575237	0.0133755	0.00695162	0.00784677	0.00443221	0.00431506	0.00835687	0.00391398	0.00269664	0.00118723	-0.00196585	-0.000185247		Long-tau	1	0.0592201	0.0313968	0.0323199	0.0124937	0.0183412	0.0220596	0.0261306	0.0209416	0.0289327	0.014483	0.0139208
Long-tau (n = 212)	-150	0.0239458	0.00108008		Short-tau	1	0.0555625	0.0249972	0.0208795	0.0102016	0.00963221	0.0170704	0.0132034	0.00455767	0.00901812	0.0100247	0.00713601	0.0158792	0.0125407	0.00511288	0.0061844	0.00658447	0.0121983	0.00732236	0.00548478	0.00909033	0.00630359	0.00558984	0.00592261	0.00351756	0.00100357	0.000459593	-0.00130297	0.000161701	-0.000640173		Long-tau	1	0.0864169	0.0476282	0.0869032	0.0535497	0.0609048	0.0671158	0.0545994	0.0586521	0.0524508	0.0485455	0.0319196
Long-tau (n = 212)	-140	0.02185	0.00101635		Short-tau	1	0.0838959	0.0251827	0.0188998	0.0135425	0.0180089	0.0239575	0.0160956	0.015481	0.0127217	0.0249686	0.0134587	0.013503	0.011588	0.0148824	0.0157044	0.00912802	0.00869201	-0.000997921	-0.000782121	0.00434417	0.00574895	-0.00171636	0.00553315	0.00870523	0.00238825	0.00396523	0.00134795	0.00292126	-0.00124214		Long-tau	1	0.0440213	0.0239987	0.0371141	0.00324387	0.0171786	0.0234541	0.0168862	0.0209116	0.0193969	0.015712	0.0195007
Long-tau (n = 212)	-130	0.019543	0.000870157		Short-tau	1	0.108154	0.0325474	0.0394184	0.00998299	0.0145646	0.0341097	0.021726	0.0194695	0.0241392	0.029875	0.0220259	0.0118853	0.00709799	0.0167186	0.00983683	0.0057981	0.00745013	0.0076157	0.00679243	0.00325519	0.00192334	0.0053779	0.00635624	0.00476221	0.00755838	0.000579148	-0.000170821	-2.39789e-05	-0.000780114		Long-tau	1	0.0289442	0.0598644	0.0697812	0.0534088	0.056799	0.0505824	0.0426645	0.0468378	0.0418763	0.0432635	0.0347074
Long-tau (n = 212)	-120	0.0176461	0.000835124		Short-tau	1	0.05434	0.033516	0.0283473	0.0137547	0.0138843	0.0206727	0.0216427	0.00886205	0.00676751	0.0203451	0.0140256	0.0150478	0.00472087	0.00837544	0.00814928	0.0143095	0.00902848	0.00971314	-0.000706275	0.00574139	0.0048813	0.00213711	0.00252108	0.00661186	0.00770723	0.00791656	0.00247307	-0.001197	-2.92846e-05		Long-tau	1	0.164603	0.107008	0.0907738	0.0820878	0.0680792	0.0784417	0.0767393	0.068533	0.0711631	0.0609726	0.0455275
Long-tau (n = 212)	-110	0.0158777	0.0007054		Short-tau	1	0.144124	0.0591177	0.0285036	0.0283312	0.0251325	0.0276028	0.0402415	0.0299888	0.0400177	0.0257079	0.0346098	0.0323024	0.0288426	0.0202543	0.027437	0.0184271	0.0154388	0.0117125	0.0105042	0.00759304	0.0134308	0.0100218	0.00674694	0.00758125	0.00740614	0.00393848	0.00149842	0.00131766	0.00179904		Long-tau	1	0.0202588	0.00684743	0.05753	0.0130173	0.0142101	0.0346643	0.024545	0.0123238	0.0227495	0.0183863	0.0154852
Long-tau (n = 212)	-100	0.013561	0.000661598		Short-tau	1	0.0859997	0.0694501	0.0395615	0.0174423	0.0188811	0.0176416	0.0272381	0.0250106	0.0291016	0.0243905	0.0184981	0.0216099	0.0263063	0.0213003	0.0150668	0.0142042	0.00615473	0.0101457	0.00736572	0.00579227	0.00753209	0.00716768	0.00470751	0.00300719	0.00492204	0.00713131	0.00372629	0.0011427	0.00285982		Long-tau	1	0.0971476	0.0727066	0.0688054	0.0656913	0.0525838	0.0495297	0.0529394	0.0405014	0.0467149	0.0410182	0.0298414
Long-tau (n = 212)	-90	0.0121038	0.000605515		Short-tau	1	0.200257	0.121561	0.0665642	0.0564856	0.0636164	0.06426	0.0560949	0.056812	0.0514632	0.0487891	0.0451753	0.0449828	0.0444675	0.0406351	0.0436682	0.0292342	0.0248634	0.022101	0.0149582	0.0165282	0.0166911	0.0102704	0.0141764	0.0116512	0.0105621	0.00444391	0.00372391	0.00316396	0.000382552		Long-tau	1	0.112054	0.0717827	0.0691501	0.0555753	0.0557475	0.0584713	0.0570389	0.0405789	0.0516877	0.0390762	0.0300239
Long-tau (n = 212)	-80	0.0107584	0.000528253		Short-tau	1	0.0511809	0.0316328	0.0162283	0.00081076	0.00500809	0.00912105	0.00724863	0.00764963	-0.000443727	0.00192391	-0.000631078	0.00513627	0.0035772	-0.000889645	0.00614096	0.00575092	0.00114273	0.0028278	-0.00597771	-0.000912653	-0.00276206	-0.00580898	-0.000201594	0.00399244	0.00285738	0.00523269	0.00340738	-0.000632174	0.00147361		Long-tau	1	0.0114201	0.0124878	0.028921	0.0130168	0.00853511	0.0100517	0.0134963	0.003006	0.0108322	0.0105543	0.00956507
Long-tau (n = 212)	-70	0.00896342	0.000462815		Short-tau	1	0.0234551	0.0201118	0.013213	0.00950828	0.00339525	0.0121163	-0.0126825	0.00507265	-0.00567175	-0.00451761	0.00589239	-0.000835631	-0.00365345	0.00159832	-0.00291532	0.00632104	-0.00419188	0.000586097	-0.00274559	-0.00154631	-0.00408751	-0.00276184	-0.00268204	-0.00182727	-0.00336022	-6.82516e-05	-0.000367981	-0.00204358	7.15017e-05		Long-tau	1	0.148805	0.0857093	0.0763674	0.0823032	0.0679055	0.0681461	0.0717316	0.0531654	0.0550407	0.0497119	0.0407585
Long-tau (n = 212)	-60	0.00706743	0.000392706		Short-tau	1	0.173958	0.104956	0.0789709	0.0608038	0.0459144	0.0473347	0.0304873	0.0228815	0.0283577	0.0253093	0.020721	0.0230085	0.0203536	0.0203087	0.0190103	0.00925467	0.0128568	0.00793522	0.0089055	0.00752792	0.00709949	0.00822322	0.00107394	-0.000209544	0.00328177	0.00398885	0.000520709	0.000395511	-0.00052518		Long-tau	1	0.0340493	0.00775621	0.0232743	0.0162283	0.016982	0.0234981	0.0179181	0.0159884	0.0114623	0.0145194	0.00372915
Long-tau (n = 212)	-50	0.00560662	0.000337064		Short-tau	1	0.0295323	0.0236849	0.0179072	0.00481237	0.00485985	0.00116819	-0.000163825	0.00198173	0.00415056	0.000238292	-0.00582232	0.00467275	0.000316481	-0.00169783	0.00314061	-0.00282878	-0.00124358	0.00443818	0.00200314	0.00240991	-0.000508231	0.00144371	-0.00382849	-0.000309965	0.00223212	0.00375961	0.00265844	-0.000177788	-0.00054081		Long-tau	1	0.064206	0.0212551	0.0383506	0.0123846	0.0224103	0.0316449	0.0224245	0.0165693	0.011166	0.0145548	0.0111276
Long-tau (n = 212)	-40	0.00458839	0.000286113		Short-tau	1	0.0228328	0.0287782	0.040576	0.00463838	0.0108964	0.00725341	0.00997871	0.0293948	0.00792083	0.0132075	0.00369383	0.0100794	0.0173913	0.0192248	0.0139276	0.0122193	0.0111759	0.0196103	0.0110062	0.00526553	0.00731095	0.00754349	-0.00235036	-0.000630981	0.00369047	0.00145759	0.00328149	0.00449838	0.000285284		Long-tau	1	0.262813	0.160024	0.13302	0.0990312	0.0999097	0.103946	0.103309	0.0985705	0.0884513	0.076687	0.0677462
Long-tau (n = 212)	-30	0.00348108	0.000214886		Short-tau	1	0.0985287	0.0479158	0.0198662	0.013547	0.00554328	0.0108409	0.0143812	0.00481582	0.013873	0.0107454	0.0115377	0.00373512	0.0116806	-0.00106234	0.00217605	-0.000771645	-0.000498456	0.012115	0.00321342	0.00227247	0.000555849	0.00139292	-0.00240447	-0.00164258	-0.00124284	-0.00264351	-0.000414376	-0.000395436	-0.0013625		Long-tau	1	0.139795	0.0953043	0.0768793	0.0503108	0.0504641	0.050472	0.0514328	0.0512844	0.0477719	0.0416825	0.0375893
Long-tau (n = 212)	-20	0.00198833	0.000162794		Short-tau	1	0.0619131	0.052031	0.0351279	0.0235656	0.0227714	0.0292832	0.0235052	0.0207418	0.0190837	0.0215736	0.019377	0.0179773	0.0153631	0.0132727	0.0112753	0.0144256	0.0133907	0.012098	0.0167084	0.0122307	0.0049832	0.0100676	0.00907057	0.0050011	0.00981663	0.00147911	0.00170593	0.00212051	0.000814042		Long-tau	1	0.215901	0.126796	0.107376	0.0954427	0.0928941	0.097713	0.102822	0.0914259	0.0718587	0.066944	0.0604228
Long-tau (n = 212)	-10	0.000867806	9.1888e-05		Short-tau	1	0.056244	0.0356768	0.00744267	0.0154557	0.0119839	0.0051427	0.00402162	-1.06769e-05	0.00660187	0.0159619	0.00771938	0.000379029	0.00349134	-0.00399404	0.00264698	0.0100843	-0.00356341	0.0013097	0.00763041	0.00564095	0.00294771	0.00342194	0.0028009	0.00232845	0.00144939	-0.000121894	0.00346109	0.00017172	-0.000624597		Long-tau	1	0.187263	0.124627	0.106076	0.0838722	0.0805317	0.085343	0.0881733	0.0800544	0.0742378	0.0530335	0.0557233
					Short-tau	1	0.0365184	0.0227174	0.0109863	0.0129881	0.0112581	0.0130849	-0.00202437	-0.00182463	-0.000582134	0.00862322	0.00781042	0.0150114	-0.0054455	0.00656029	0.0017464	-0.00575258	-0.00342258	0.00534217	0.000355829	0.00110023	-0.00382462	9.64159e-05	0.00712496	0.00151318	-0.0020895	0.00229106	0.00159432	-0.000589775	0.000507184		Long-tau	1	0.221226	0.122346	0.105754	0.0922757	0.0922692	0.07968	0.0898678	0.0720843	0.0670968	0.0606435	0.0453215
					Short-tau	1	0.243378	0.119003	0.0711767	0.0398381	0.0291108	0.0283245	0.0248081	0.0205363	0.0173459	0.0220639	0.0204039	0.0105992	0.0131491	0.0107963	0.00939398	0.00876056	0.00226793	0.00700013	-0.00109215	0.00186439	0.00468149	0.00688001	0.0051891	0.00613481	0.000763396	0.00314088	0.00365702	0.00150301	-0.000699576		Long-tau	1	0.184394	0.140313	0.127319	0.125375	0.108023	0.0961179	0.0927057	0.0866702	0.0684995	0.0751235	0.0581941
					Short-tau	1	0.174666	0.0960923	0.0576945	0.0278889	0.0201416	0.0110861	0.024641	0.0282571	0.0255887	0.0267709	0.0181858	0.0159647	0.00684408	0.0112899	0.00793614	0.0142703	0.0112175	0.0144663	0.0138232	0.0130944	0.00932509	0.00376569	0.00424153	0.00514814	0.00308915	0.00394755	0.00126943	0.0017455	0.00250388		Long-tau	1	0.226002	0.171711	0.151112	0.157242	0.135831	0.127129	0.112691	0.109701	0.0952065	0.0777543	0.0693508
					Short-tau	1	0.210389	0.125345	0.0786289	0.0451592	0.0493671	0.0470773	0.0497517	0.0399822	0.0466266	0.0344768	0.0330954	0.0332077	0.0297515	0.0311775	0.0301022	0.0271104	0.0173515	0.0163559	0.0206264	0.0220156	0.0107576	0.0147457	0.0141462	0.00939585	0.0112866	0.00972229	0.00890956	0.0055433	0.00224441		Long-tau	1	0.143108	0.106582	0.0928244	0.0956408	0.0781937	0.0823131	0.0720802	0.0684766	0.0609334	0.0561676	0.0507674
					Short-tau	1	0.0911006	0.0558527	0.045588	0.0148166	0.0039491	-0.000143874	0.00135077	-0.00925913	-0.00292869	-0.00136993	-0.00703534	-0.00227578	0.00105208	0.00512667	0.00567245	0.00625538	0.00532997	0.000889436	0.0039358	0.0012198	0.0073747	-0.000989913	0.00436586	0.00206466	0.00189186	0.000658378	0.000915631	-0.00217374	0.000108687		Long-tau	1	0.0977417	0.0877457	0.080354	0.0722314	0.0626781	0.066324	0.0620138	0.0538856	0.0502072	0.0449506	0.0463797
					Short-tau	1	0.0607816	0.0289968	0.0115704	0.00791059	0.0154334	0.0111439	0.00880455	0.00218924	0.0107887	0.0120731	0.00578946	0.00926314	0.0105437	0.00519503	0.00534093	0.00468226	0.00749495	0.00747831	0.00713543	0.0122581	0.000530959	0.000444658	0.0024671	-0.00504062	-0.000836298	-0.00148916	0.00130805	-0.000823527	-0.000631577		Long-tau	1	0.0695721	0.0486086	0.032151	0.031205	0.0336228	0.0330162	0.0256139	0.0169769	0.0258269	0.0240931	0.0250469
					Short-tau	1	0.054898	0.0254467	0.0270289	0.00117566	0.0029484	0.013964	0.0111006	0.00837368	0.0110509	0.0130542	0.0127857	0.00868712	0.00667289	0.00401173	0.0109231	0.00335261	0.00406118	0.0055411	0.00689196	-0.00123409	-0.000244983	0.00457157	-3.51732e-05	0.000756129	0.00332132	0.00167602	0.00391018	0.00203816	0.000563906		Long-tau	1	0.039119	0.0400062	0.045939	0.032975	0.0297053	0.0270141	0.030719	0.0245149	0.0234906	0.0182832	0.0177114
					Short-tau	1	0.338437	0.197363	0.117775	0.0643342	0.0416423	0.0310227	0.0227536	0.028557	0.0273301	0.0328241	0.0330632	0.0288058	0.0323875	0.0321505	0.0238637	0.0240922	0.0201138	0.0177062	0.0182139	0.0168112	0.0157537	0.0191929	0.00882678	0.0099293	0.00497864	0.000650737	0.00100212	0.00249252	0.00101611		Long-tau	1	0.0993918	0.070832	0.0555365	0.0370788	0.0417536	0.0377485	0.0508335	0.0436151	0.029645	0.0307341	0.0205379
					Short-tau	1	0.162739	0.0595368	0.0330985	0.0235466	0.0277106	0.0497356	0.0554613	0.0369231	0.0210347	0.0146606	0.0132992	0.0139718	0.013184	0.0176091	0.0109813	0.017475	0.0127509	0.00115012	0.00185797	0.00376503	0.00635153	0.00155905	0.00145439	-0.000762994	0.0011255	0.00368387	0.00225185	0.000984549	0.000999038		Long-tau	1	0.117745	0.104299	0.0840756	0.0795306	0.0793724	0.0827968	0.0819008	0.0736782	0.0589661	0.0563458	0.0442834
					Short-tau	1	0.177559	0.0762604	0.0308323	0.0228126	0.0409411	0.0584328	0.0691852	0.0463995	0.0314495	0.0219882	0.016418	0.0240703	0.0260819	0.0308922	0.0281091	0.0220553	0.0160273	0.0147502	0.013506	0.0137206	0.00903154	0.0134466	0.00893793	0.00899759	0.00800023	0.000864863	0.00365612	0.00361772	0.00254987		Long-tau	1	0.123196	0.0647224	0.095153	0.0607108	0.0551015	0.0583165	0.0398877	0.0284917	0.0404596	0.031004	0.0207375
					Short-tau	1	0.258569	0.0617359	-0.000185904	0.00400013	0.0263324	0.0750948	0.0740924	0.0472521	0.0130071	0.00178056	0.0105707	0.0305488	0.0425381	0.029265	0.0171496	0.00619863	0.00816549	0.0122346	0.0165748	0.014531	0.0137255	0.00875056	0.00833565	0.00295282	0.00394733	0.00450231	0.00128885	0.00154291	0.00156096		Long-tau	1	0.153518	0.0775805	0.0774371	0.0620178	0.0722708	0.0673979	0.0620249	0.0544711	0.0576238	0.0425718	0.0392137
					Short-tau	1	0.164656	0.0707416	0.0306675	0.00884148	0.0199336	0.0444717	0.0404834	0.0376488	0.0308965	0.0231023	0.0180014	0.0241408	0.0294746	0.0306415	0.0260552	0.0135999	0.0097967	0.0102044	0.0131317	0.0131471	0.0120353	0.00976772	0.0019906	0.00404388	0.00647957	0.00403172	0.00170871	4.6663e-05	0.00124049		Long-tau	1	0.0617159	0.0369255	0.054372	0.0232882	0.0239785	0.0279304	0.0215058	0.0292994	0.0264819	0.0212409	0.00872256
					Short-tau	1	0.311378	0.116539	0.0315884	0.0277617	0.0550594	0.0996937	0.103222	0.0610708	0.0343763	0.0210822	0.0289256	0.0413313	0.0542262	0.0470141	0.0326675	0.0277796	0.0148771	0.0132806	0.0182602	0.0200396	0.0173033	0.0117213	0.0107714	0.00849126	0.00955686	0.0079409	0.00378731	0.00435555	0.0018264		Long-tau	1	0.046662	0.0347253	0.0477442	0.0249947	0.0312799	0.0320556	0.0202027	0.0130385	0.0245944	0.0153623	0.0139173
					Short-tau	1	0.145567	0.0563034	0.0223704	0.0131742	0.0307217	0.0484504	0.043685	0.0380656	0.0257461	0.0124318	0.0162805	0.0192373	0.0243162	0.0259137	0.0124132	0.0125565	0.00607591	0.00757813	0.0116996	0.0128336	0.0149032	0.0106301	0.0060739	0.00604006	0.00413006	0.00536169	0.00282933	0.000935048	-0.000665361		Long-tau	1	0.109095	0.0690689	0.0440421	0.0502835	0.0443346	0.0576585	0.0455556	0.038906	0.0220276	0.0289773	0.0298056
					Short-tau	1	0.190607	0.073741	0.0649494	0.0533045	0.0563832	0.0557922	0.0435003	0.0531246	0.0385088	0.0398698	0.025543	0.0310617	0.0400054	0.0207318	0.0149469	0.0203136	0.0254655	0.0193827	0.0241715	0.0149923	0.0145985	0.0137371	0.00540294	0.00661099	0.00234028	0.00193296	0.00133104	0.0030058	0.00273496		Long-tau	1	0.195843	0.13307	0.10423	0.0833478	0.0852402	0.0743211	0.0869081	0.0834477	0.0645217	0.0623835	0.0546089
					Short-tau	1	0.0558419	0.03834	0.0232425	0.0272296	0.0248902	0.00472539	0.0192314	0.0162724	0.0108111	0.00618602	0.00214119	0.00882961	0.00325914	-0.0031203	-0.000780074	0.00127605	0.00706882	-0.0022712	0.00671891	0.00321339	0.00102886	0.00256975	0.00178807	0.00172146	0.00115888	-0.00213959	-0.000264038	0.00233461	-7.70444e-05		Long-tau	1	0.162901	0.127186	0.104701	0.0925376	0.0846176	0.0749287	0.0705297	0.0688602	0.0705704	0.0530452	0.0487857
					Short-tau	1	0.0465412	0.0185001	0.0233114	0.0172508	0.00516628	0.00835859	0.0110336	0.00995722	0.00504282	-0.00227091	0.00362114	0.00489554	-0.0033438	-0.00145282	-0.000271292	0.00106887	0.00399501	0.00451342	0.00254824	-0.000522435	0.0021599	-0.000167611	-0.00145648	0.00355098	-0.000842087	0.000288878	-0.00268948	0.00124637	-0.000362334		Long-tau	1	0.190834	0.135054	0.107948	0.0919318	0.0939505	0.075365	0.0922917	0.0744843	0.0572128	0.0577167	0.0546218
					Short-tau	1	0.0882884	0.0380625	0.0271226	0.0132735	0.0111042	0.0118204	-0.00101868	0.00878822	0.00995289	0.0160646	0.0149858	0.0262932	0.0154277	0.0202324	0.00771188	0.0151324	0.0126894	0.00312544	0.00282542	0.006429	0.00155592	0.00143773	0.00264853	-0.00313512	-0.000145379	-0.000374567	-0.00380168	0.000807203	0.00170192		Long-tau	1	0.0781159	0.0585435	0.0580048	0.0493236	0.0432366	0.0444639	0.0324362	0.0288204	0.0324467	0.0369236	0.0220279
					Short-tau	1	0.102808	0.0478149	0.0337795	0.0128103	0.0171471	0.0144126	0.0222401	0.0125887	0.0136452	0.0233461	0.011768	0.0123468	0.0134923	0.00403798	0.00744869	0.00341672	0.00924037	0.0133278	0.00820793	0.00591279	0.00623535	0.00468448	0.00437342	0.00242103	-0.000392811	0.00231621	0.00540228	0.00142925	0.000383931		Long-tau	1	0.0772141	0.0780807	0.0712891	0.0573918	0.0597456	0.0501239	0.0542074	0.0466169	0.0380316	0.039618	0.0347608
					Short-tau	1	0.103833	0.0618027	0.0479119	0.0328966	0.0227984	0.00997514	0.00967606	0.0222498	0.00793702	0.0205901	0.0155659	0.0187338	0.00354655	0.00567305	0.00272785	-4.69725e-05	-0.00197974	0.00598275	0.00504091	0.00265885	0.00249326	-0.000388253	0.00225707	0.00732664	0.00328144	0.00293538	7.82874e-05	-0.00255774	0.00207608		Long-tau	1	0.160994	0.110063	0.104128	0.0905754	0.0809312	0.0780395	0.0717175	0.0818886	0.0661702	0.0542088	0.0499059
					Short-tau	1	0.137798	0.0486988	0.0193499	-0.00128247	0.00159129	0.0034974	0.00912693	0.00123647	0.00413344	-0.00102006	0.00309938	0.00729482	0.00803366	0.00652918	0.00289777	0.00227333	0.000210812	0.0069376	0.00135488	0.0052251	0.000100006	0.00052403	0.00212652	0.000625636	1.96011e-05	0.000812047	-0.00124487	0.000570433	0.000274416		Long-tau	1	0.0789307	0.0654262	0.0631527	0.0580606	0.0633271	0.0499546	0.0543329	0.0483523	0.0493988	0.0360067	0.0330893
					Short-tau	1	0.0686116	0.0383705	0.0339711	0.0113717	0.0163537	0.0146949	0.0109164	0.0198699	0.0152578	0.0107447	0.00635238	0.0114298	0.00614119	0.015325	0.00344395	0.0117586	0.00613443	0.000903586	0.000366059	0.00589086	0.0014493	0.000951375	0.00584936	0.0021124	0.000158543	0.00124723	-0.000134708	0.0026536	9.11887e-05		Long-tau	1	0.0417536	0.0407508	0.0358536	0.0358052	0.0409136	0.03106	0.0312687	0.0261336	0.0300462	0.0369133	0.0304879
					Short-tau	1	0.262939	0.062188	-0.0060273	-0.0146819	-0.0203356	-0.0128282	-0.00519871	-0.00630901	-0.00498707	-0.00444798	-0.00766646	-0.00452339	0.00144503	0.00397408	0.00140465	0.00412394	0.00207413	0.00683642	1.99483e-05	-0.00149028	-0.000122122	0.00325205	-0.000871885	0.00197147	-0.00212181	0.00155986	-0.00117889	3.4058e-05	-0.000744411		Long-tau	1	0.0898635	0.0857229	0.0719499	0.0658699	0.0663537	0.0704636	0.0665647	0.0582296	0.0633779	0.041331	0.0475247
					Short-tau	1	0.111996	0.0765582	0.0422114	0.0128606	0.0122925	0.0223159	0.0260746	0.0323535	0.0236389	0.0197626	0.017205	0.0221041	0.0104703	0.0128454	0.00907327	0.0130603	0.0146386	0.0138182	0.0116705	0.0109559	0.00347451	0.00777564	0.00515812	0.00584078	0.00515616	0.00564937	0.00538762	0.000507347	0.000944581		Long-tau	1	0.0414215	0.0406773	0.0370386	0.0262243	0.026428	0.0260378	0.0315897	0.0317682	0.0197685	0.0202782	0.0181291
					Short-tau	1	0.0525364	0.00245369	-0.0113722	-0.0275722	-0.0127387	-0.00350123	0.000635176	0.0171087	0.0154058	0.00569358	0.00873007	0.00808159	0.00869931	0.000466128	-0.00179967	-0.00382768	0.00259807	-0.00444318	0.00513295	0.00299602	0.00560352	-0.00182904	-0.000877663	-0.00166055	-0.00084801	-0.000930594	-0.000160457	0.0020283	-0.000146323		Long-tau	1	0.0328045	0.0879156	0.0753493	0.0774879	0.0660664	0.0658274	0.0413269	0.0421966	0.0339689	0.0293326	0.0230358
					Short-tau	1	0.0861255	0.0668372	0.0664555	0.0354903	0.0316484	0.0223545	0.0197676	0.0116851	0.0132693	0.0169218	0.00895581	0.0157692	0.00492955	0.0111339	0.00561678	0.00947752	0.00159064	0.00143456	0.00608427	0.00189125	0.00295261	0.00474568	0.00337437	0.00263333	0.00482487	0.00576677	0.00506727	-0.000868372	-0.00136607		Long-tau	1	0.0264134	0.0273665	0.0352539	0.0129309	0.0228234	0.0271248	0.0242097	0.0219033	0.0231362	0.012412	0.0177087
					Short-tau	1	0.0366439	0.0179438	0.0452649	0.00856872	0.0142203	0.0139294	0.0127114	0.0183465	0.0144813	0.00667337	0.00328892	0.00828925	0.00107738	0.00598265	0.00417219	-0.00154462	0.00528137	0.00934677	0.00559213	0.00546163	0.00343928	0.00860006	-0.000962613	0.00400981	0.00626518	0.00280638	0.00211209	0.00439705	-0.000348438		Long-tau	1	0.0335607	0.0273113	0.0100294	0.024826	0.016129	0.016601	0.011797	0.0229663	0.00873967	0.0131661	0.0167338
					Short-tau	1	0.282978	0.130988	0.0775353	0.0664972	0.0586536	0.067975	0.0645819	0.0661066	0.0598939	0.0452978	0.0369807	0.0265099	0.0283516	0.0269287	0.0190442	0.012119	0.0197629	0.0105869	0.0112086	0.00780719	0.0131565	0.0118554	0.01118	0.00620571	0.00329905	0.0059881	0.00040353	0.00134773	-5.85245e-05		Long-tau	1	0.0590199	0.0447712	0.0304243	0.0354963	0.0175941	0.0230201	0.0231465	0.0188118	0.0264299	0.029506	0.0232764
					Short-tau	1	0.215825	0.117462	0.0824104	0.0555025	0.0509121	0.0624619	0.0673905	0.0595103	0.0605739	0.0372773	0.0405778	0.0331861	0.0214621	0.028602	0.0305787	0.021233	0.0185692	0.0199051	0.0153249	0.0050376	0.00770751	0.011916	0.00775862	0.00864701	0.00788646	0.00707226	0.0020616	0.00399485	0.00136539		Long-tau	1	0.0369524	0.0089524	0.0246079	0.0153271	0.0166904	0.0214147	0.0179967	0.00955479	0.0165134	0.0204026	0.0130629
					Short-tau	1	0.317023	0.150807	0.0787312	0.0562213	0.0636006	0.0639646	0.0784973	0.0710545	0.0540904	0.0501554	0.0402759	0.0349736	0.0353765	0.0295771	0.0238913	0.0175327	0.0136636	0.016093	0.0193796	0.0134543	0.0128263	0.0156568	0.0127874	0.0112959	0.00617786	0.00682283	0.00279255	-0.00111187	0.00100188		Long-tau	1	0.0108824	0.0219515	0.0709649	0.0583627	0.0501269	0.0633534	0.057369	0.0449321	0.0545676	0.0469226	0.0383184
					Short-tau	1	0.187899	0.0979459	0.0542499	0.0296233	0.0253352	0.0429219	0.0581064	0.0521596	0.0446935	0.0355904	0.0300291	0.0207483	0.0251228	0.0191241	0.0195011	0.0173504	0.0113128	0.00930866	0.0104764	0.0104442	0.00888915	0.0102344	0.000449009	0.00513482	0.00408991	0.000742259	0.000870551	-0.000147746	0.00196308		Long-tau	1	0.0388154	0.0390972	0.054148	0.0416172	0.0366517	0.048595	0.0367456	0.0179165	0.0307187	0.0220249	0.0288354
					Short-tau	1	0.191191	0.113208	0.0665069	0.0679211	0.044567	0.0515505	0.0384943	0.0576364	0.0296352	0.0242247	0.0238489	0.0266975	0.01422	0.0205098	0.00848462	0.0184307	0.0189507	0.0103747	0.0161263	0.00940103	0.00793255	0.00277181	0.00553182	0.00411592	0.00312098	0.00186113	-0.000874954	-8.96524e-05	0.0019255		Long-tau	1	-0.0759149	-0.0436232	0.0306186	0.0323529	0.0102214	0.0287216	0.0280935	0.0242059	0.0178631	0.018899	0.0213865
					Short-tau	1	0.321047	0.126653	0.0406519	0.0220299	0.0220939	0.0427513	0.046602	0.0420249	0.0322257	0.0195477	0.0167298	0.0177786	0.0155113	0.0117073	0.0150093	0.00740738	0.0116748	0.00710795	0.0121129	0.0149464	0.0118787	0.00588959	0.00460697	0.0036691	0.00154414	0.0034561	0.000872815	0.00234254	5.99528e-05		Long-tau	1	0.0243288	0.0321046	0.0552481	0.0336445	0.0257963	0.0377725	0.0128491	0.0189793	0.0241245	0.0196751	0.0224198
					Short-tau	1	0.195687	0.100678	0.0558673	0.0332357	0.0254164	0.041344	0.0543269	0.0582544	0.0384929	0.0331271	0.0321165	0.0252224	0.0282673	0.0268527	0.0250172	0.0135224	0.0130336	0.00573815	0.0110129	0.00925516	0.00675747	0.00559975	0.00335756	0.00282528	0.00172211	0.00149955	0.00500633	0.0016083	0.0010349		Long-tau	1	0.0383517	0.0251051	0.0434415	0.0249063	0.0300571	0.0544546	0.0351741	0.0344685	0.0285929	0.0186604	0.0255394
					Short-tau	1	0.151894	0.0811342	0.0269622	0.0100119	0.00303203	0.00985197	0.0234949	0.0179968	0.0038479	0.0188558	0.00347418	-0.00283671	0.00301895	0.00179399	-0.00317659	-0.000500596	0.00178477	0.00690761	0.00558807	0.0110616	0.00200469	0.00101965	0.00172402	-0.00447384	0.000829713	0.00701834	0.00323273	0.000964282	0.00170018		Long-tau	1	0.0619922	0.0768535	0.0757773	0.0752169	0.0615781	0.0816605	0.0645617	0.0540699	0.0660171	0.0421639	0.0444498
					Short-tau	1	0.327744	0.183055	0.104394	0.0692664	0.062271	0.0724638	0.0843903	0.0756965	0.0585568	0.048964	0.0308309	0.0300106	0.0292529	0.0338539	0.0331622	0.0211056	0.0244011	0.0214214	0.0154213	0.0177669	0.0136502	0.0113572	0.0141745	0.00844577	0.00307659	0.00354959	0.000877986	0.00197939	0.000870713		Long-tau	1	0.0561305	0.0105883	0.0363835	0.0177038	0.0224375	0.039077	0.0102227	0.0225149	0.0216406	0.0135498	0.011757
					Short-tau	1	0.226203	0.145479	0.0950931	0.0671893	0.0691271	0.0734176	0.0716699	0.0676995	0.0589666	0.0541409	0.0468671	0.0423723	0.0360838	0.0312734	0.0333796	0.0313972	0.0263384	0.0251956	0.0221562	0.0183707	0.014103	0.0127157	0.0164354	0.013131	0.00543495	0.00602804	0.00321817	0.00324487	0.0017547		Long-tau	1	0.271565	0.16663	0.132843	0.109977	0.109821	0.112989	0.103269	0.0802589	0.0776734	0.0572954	0.0585624
					Short-tau	1	0.0652118	0.0418451	0.0180505	0.018839	0.0194876	0.0150459	0.0236874	0.0142748	0.0155268	0.00878877	0.00538841	0.0111703	0.00806294	0.0153876	0.012434	0.0104059	0.0196589	0.00434702	0.0168881	0.0050816	0.00360879	0.00489796	0.00517561	0.010368	0.00345794	0.00358766	0.000682843	5.68428e-05	-0.000492638		Long-tau	1	0.231099	0.145846	0.114657	0.0898407	0.094004	0.101423	0.0947843	0.0838042	0.0617596	0.0503006	0.0463908
					Short-tau	1	0.0764161	0.0552946	0.0289343	0.0295689	0.0282334	0.026372	0.0141866	0.02856	0.0305487	0.0240855	0.0273137	0.0125235	0.0212855	0.0181206	0.0206615	0.0153477	0.013704	0.0121234	0.00938759	0.0130018	0.00671074	0.00761425	0.007707	0.00465111	0.00195822	0.00487377	0.00377125	0.00244016	0.000930096		Long-tau	1	0.0960324	0.0787931	0.0642961	0.0468974	0.053276	0.0332192	0.052928	0.0446013	0.032718	0.0381435	0.0268342
					Short-tau	1	-0.0138489	0.00913222	-0.000968803	0.0160876	0.0141116	0.0149131	0.022245	0.0316469	0.0124926	0.0135138	0.00904383	0.013743	-0.000832471	0.0024315	0.00574141	0.0193251	0.00341578	0.00383227	0.00241302	0.00316809	0.00442903	0.00620034	-0.00457884	0.000606251	0.00120801	0.00219079	0.00225721	3.69543e-05	0.000318606		Long-tau	1	0.0995731	0.0735957	0.0683864	0.0555429	0.0573107	0.0476917	0.0455919	0.0541254	0.0512646	0.0452274	0.0382468
					Short-tau	1	0.0187062	-0.000115006	-0.00418446	0.00270631	-0.0016007	0.00682041	0.00953569	0.0103526	1.52933e-05	0.000736118	0.00148019	-0.000616015	-0.000729185	0.00190025	0.00378418	-0.00305866	0.00158867	0.00796496	-0.00158847	0.00146734	0.00180889	0.0036496	0.00610448	-0.000378459	0.0026902	-0.00289064	0.000517934	0.000909647	-0.000716951		Long-tau	1	0.0416558	0.0214705	0.0248519	0.0219683	0.0300532	0.0296584	0.0283917	0.020822	0.0186088	0.0161754	0.0186445
					Short-tau	1	0.0513992	0.0314081	0.0343739	0.0163652	0.0176099	0.00753374	0.0153983	0.0188888	0.0163684	0.0171017	0.0170756	0.0128686	0.01526	0.00781229	0.0133282	0.010782	0.0053854	0.00975665	0.00201197	0.00365714	0.00423529	0.00736809	-0.000227788	-0.00220469	0.00354214	0.00254221	0.000972442	0.00240983	0.00182799		Long-tau	1	0.0383446	0.0268888	0.0428014	0.0203305	0.0369502	0.0292131	0.0238172	0.0275084	0.0277278	0.011335	0.0219788
					Short-tau	1	0.00777297	-0.00317878	0.00676115	0.0117285	0.00297553	0.0147386	0.0242648	0.0190772	0.00351284	0.00810226	0.00991625	0.00490763	0.0179054	0.0109405	0.0039221	0.00378991	0.00361876	0.00150943	0.00496027	0.0017067	0.00622295	0.00624882	-0.000716879	1.7544e-05	0.00354276	0.000299461	0.000613636	0.00258625	-0.00065026		Long-tau	1	0.0110675	0.0154768	0.0425894	0.0364227	0.0374147	0.0499785	0.0354732	0.0423808	0.0473944	0.0409272	0.0350551
					Short-tau	1	-0.0840111	-0.0483117	0.0114068	0.0460548	0.0252691	0.0259723	0.0283612	0.026331	0.048291	0.0316716	0.0281286	0.013834	0.014844	0.0287568	0.0176777	0.0150992	0.0127715	0.0165717	0.00473846	0.0216825	0.00172554	0.00743493	0.0106713	0.0108052	0.00458137	0.00408124	0.00583526	0.00663218	0.00190349		Long-tau	1	0.0582342	0.0313925	0.0567102	0.0365257	0.0289612	0.0348578	0.0273938	0.0320294	0.0296221	0.0188721	0.0264455
					Short-tau	1	0.00956189	0.00048879	-0.00284083	-0.0149561	0.000961704	0.0214591	0.0354443	0.0544612	0.0270054	0.025778	0.00839548	0.00545773	0.016806	0.018437	0.0132215	0.0142083	0.0218961	0.0103707	0.00763682	0.00572761	0.00211057	0.0193778	0.0104283	0.00326194	0.00302715	0.00155577	-0.000678457	0.00397215	0.00325776		Long-tau	1	0.0573307	0.0612518	0.0762947	0.0847184	0.072574	0.0781205	0.0665645	0.07663	0.0700722	0.0477828	0.0638232
					Short-tau	1	0.0256581	0.0267379	0.010217	0.0126462	0.00629627	0.00610539	0.0123703	0.0142387	0.00929532	0.00831305	-0.00488208	0.0048361	0.0100066	0.00676371	0.00968753	-0.00129158	0.00510918	0.00248702	0.00710995	0.0138855	-0.00129436	0.00505903	0.00196732	0.000236859	0.00433312	-0.000135846	0.000265421	0.00378347	0.000300253		Long-tau	1	0.0818077	0.0513531	0.0522657	0.0326665	0.0281716	0.0386822	0.0348814	0.0252417	0.0272845	0.0172854	0.0138497
					Short-tau	1	0.105169	0.045367	0.0278165	0.0244173	0.024485	0.0135984	0.0227169	0.0344872	0.0155003	0.025377	0.0100661	0.013971	0.00869423	0.0249375	0.0164668	0.00727751	0.0136349	0.011295	-0.0019498	0.00211481	0.00223877	0.00353305	0.00121748	0.00291329	-0.00315435	-0.000126235	0.00139771	0.000417487	-0.00241519		Long-tau	1	0.0786642	0.0567734	0.0682673	0.0476596	0.0469919	0.0511767	0.0346753	0.0316	0.0460182	0.0332699	0.0235092
					Short-tau	1	0.0286552	0.00751874	0.015973	0.00556699	0.00620275	0.00791732	0.00746438	0.00338961	0.00567899	-0.0061204	0.0105905	0.0043416	0.0110516	0.0144692	0.00790908	0.0024475	0.00160586	0.0152928	0.00412583	0.00505971	0.00701639	0.00160422	0.000296467	0.00463971	0.00521947	0.00464795	0.0073985	0.00639381	0.0024475		Long-tau	1	0.270807	0.207555	0.19085	0.149588	0.129256	0.114727	0.113769	0.107767	0.103727	0.0832834	0.0857301
					Short-tau	1	0.0614637	0.0329012	0.0299704	0.0225509	0.00973559	0.0060379	0.0221587	0.00694507	0.00695383	0.0068618	0.0133489	0.0136557	0.00386093	-0.000317727	0.0056402	0.00609159	-0.000514936	-0.00228873	0.00107589	-0.00679716	-0.000348404	-0.00333504	0.00592834	-0.00165327	-0.00215178	-0.000502885	0.00162041	-0.0028442	-0.000586151		Long-tau	1	0.229303	0.192438	0.165454	0.141708	0.11745	0.104517	0.106935	0.0916097	0.0865941	0.0712841	0.0761294
					Short-tau	1	0.0250663	0.0287461	-0.00400569	0.0162409	0.00837277	0.0112131	-0.00069995	-0.00476904	0.00978662	-0.00265524	0.00663304	0.00226469	0.00272625	0.00295196	0.00638958	-0.000787444	0.000569343	0.0071263	0.0129808	0.00268187	-0.00349341	-0.00658232	-0.00551971	0.00217466	0.00290885	-0.00395751	-0.00299381	-9.00298e-05	9.23431e-19		Long-tau	1	0.258419	0.188195	0.163331	0.131998	0.117702	0.100862	0.0989885	0.0907143	0.0784134	0.0708433	0.0677053
					Short-tau	1	0.0177228	0.00279815	0.0085007	0.0288525	0.0129906	0.0129487	-0.00378681	0.0163003	0.00565247	0.0165047	0.000956854	-0.000634744	0.00863943	0.00425509	0.00605579	-0.000494668	0.00416847	0.00259514	0.00179799	0.00673316	-0.00132295	-0.0028868	0.00567413	-0.00660459	0.00634677	0.00107257	-0.0016031	-0.00107054	-0.000921665		Long-tau	1	0.268488	0.228694	0.214364	0.180253	0.168292	0.157632	0.144618	0.130984	0.120934	0.10679	0.10253
					Short-tau	1	0.00761074	0.0157508	0.0102216	0.000828182	0.00229159	0.0106998	0.00728971	0.0206721	0.00586558	0.0160667	-0.00136949	-0.00341518	0.00354667	-0.00423995	0.0114477	-1.53683e-05	0.00977255	-0.00184932	-0.00302927	0.00211058	-0.00266214	-0.00148219	0.000531061	-0.00617807	0.000428606	-0.00319149	0.000594242	-0.00178956	-0.00172979		Long-tau	1	0.237449	0.192665	0.185349	0.155232	0.149197	0.138758	0.125757	0.103955	0.109733	0.103679	0.0842563
					Short-tau	1	-0.00801355	-0.00434217	-0.0108908	0.00371711	-0.00385848	0.00269705	0.00722079	-0.00274695	0.00429505	-0.00450987	0.00424654	0.0057988	-0.00355496	0.00850556	0.00785555	0.00795811	0.00525413	-0.00121686	-0.00320431	0.00822698	0.00209001	0.00150653	0.00441286	-0.00168808	-0.000672185	0.00309621	0.000576554	0.000862059	0.00136793		Long-tau	1	0.241446	0.196148	0.181186	0.169914	0.150161	0.138997	0.133429	0.123058	0.111666	0.107516	0.0974655
					Short-tau	1	0.04624	0.0171019	0.00853681	0.0130267	0.0205196	0.0240645	0.00305443	0.0233217	0.0222448	0.00706846	0.00999604	0.0120927	0.0191598	0.0187008	0.0162126	0.00936544	0.0128785	0.0155674	0.01885	0.00997916	0.0106298	0.0083657	0.00738284	0.00257396	0.00346784	0.00160433	-0.000578125	0.000393782	0.000395607		Long-tau	1	0.0806462	0.0700973	0.0598028	0.0453459	0.0509649	0.0565083	0.0450751	0.0432263	0.0383745	0.0268473	0.0307867
					Short-tau	1	0.0422644	0.0271209	0.00500074	-0.00572936	0.0110812	0.013958	0.00498049	0.00706057	0.0144762	0.00941521	0.0057001	0.00700543	0.00616316	0.00742009	0.00787414	-0.00258589	0.0077588	0.00403244	-0.000501875	0.00436496	0.00165754	-0.00148368	0.00206095	0.00237659	-0.00143248	-0.00167048	0.00466597	0.00237772	-0.0019743		Long-tau	1	0.175797	0.141072	0.114286	0.0977094	0.0953877	0.0879212	0.0760482	0.0675978	0.0684029	0.0552095	0.0651873
					Short-tau	1	0.0268989	0.00926383	0.0131174	0.0167366	0.00495809	0.00516413	0.0104986	0.00720342	0.00454236	0.00727841	0.00534323	0.00985938	-0.00788853	0.010056	-0.00917428	0.00226208	0.00451251	0.00925946	0.00153184	0.00735631	0.0048365	0.00470399	-0.00331267	0.00470108	-0.00193809	-0.00163449	0.00231377	0.00704616	0.000760094		Long-tau	1	0.0491874	0.0341528	0.0289963	0.0296273	0.035627	0.0344824	0.0476779	0.0449691	0.0386253	0.0433873	0.0317414
					Short-tau	1	-0.0011708	-0.011695	0.0166742	0.0113716	0.00218858	0.00427321	0.00579482	0.00164143	-0.00798628	-0.000768023	0.00719371	0.00146964	0.0155857	0.00552341	-0.0126103	-0.0069916	-0.000203555	0.00362212	0.000128485	0.00656428	-0.00211062	-0.00529098	0.00200668	0.00333917	0.000961472	-0.000815663	-0.000493729	-0.000886402	0.00183632		Long-tau	1	0.0402333	0.0268612	0.031723	0.0362936	0.0358122	0.049861	0.0451896	0.0425256	0.0375216	0.0366587	0.0345035
					Short-tau	1	0.21919	0.12979	0.104351	0.0693854	0.0555796	0.0775893	0.0597104	0.044232	0.0500439	0.0554572	0.0490988	0.0413635	0.0392667	0.0350109	0.0362279	0.0258333	0.0285549	0.0214299	0.0279094	0.0196238	0.0164732	0.0103319	0.0132485	0.00951854	0.00429486	0.00477263	0.00622687	0.000580487	0.00341483		Long-tau	1	0.0465609	0.0405985	0.0328525	0.0285358	0.0286546	0.0417118	0.0413214	0.0457627	0.0311686	0.0318638	0.0286527
					Short-tau	1	0.0193407	0.0182366	0.0174948	-0.00534536	0.00708128	0.0182299	0.00582273	0.00945101	0.000860559	0.00393475	0.000463921	-0.004834	0.0044266	-0.00341532	0.00170867	0.00863856	0.00229808	0.00306881	0.00399733	0.00291843	0.00408009	0.0002254	0.00596941	-0.000661399	-0.000300758	0.00134971	0.000184357	-0.00366764	-0.000307823		Long-tau	1	0.0610389	0.0361243	0.0412671	0.0347976	0.0500132	0.0386856	0.0460926	0.0426423	0.0499172	0.0333286	0.0323268
					Short-tau	1	0.0791329	0.0250565	0.0253284	0.00260395	0.00706935	0.0121936	0.00413076	-0.000617	0.00430854	0.000418305	0.00122354	0.00602359	-0.00725759	0.00172551	-0.00153727	-0.00127583	0.00338827	-0.00499875	-0.00455952	0.000700661	0.0101648	-0.00389024	0.00146407	0.00238434	-0.00174642	-0.00139086	-0.00121308	-0.00112942	-0.00043922		Long-tau	1	0.0193962	0.0462484	0.0269733	0.0428969	0.0226512	0.0199729	0.0251527	0.0157369	0.0150239	0.0224946	0.0139774
					Short-tau	1	0.104252	0.062447	0.0247754	0.0189905	0.0247414	0.0301006	0.0359506	0.0225799	0.0208367	0.0126704	0.0137509	0.0207592	0.00893875	0.0155467	0.0209849	0.0123751	0.0156074	0.013124	0.0142663	0.00467219	0.00789703	0.00583431	0.00886715	0.00321124	-0.000116568	0.0045929	-0.00248047	-0.00168047	-0.00128994		Long-tau	1	-0.0181947	0.0472364	0.0912423	0.0726019	0.0759958	0.0743694	0.0763137	0.0758855	0.0675132	0.0582329	0.0494974
					Short-tau	1	0.0315718	0.0170963	0.0169924	0.0182165	0.0261365	0.0259866	0.0349998	0.0299477	0.0208468	0.0248071	0.00352016	0.013114	0.0127388	0.0259691	0.012507	0.00994479	0.0114109	0.00214983	0.0111352	0.000138935	0.00976418	-0.00116998	0.0120763	0.00892691	0.00303755	0.00494973	0.00130745	0.000350993	0.00265584		Long-tau	1	-0.0642059	-0.0259582	0.018532	0.0237846	0.0221951	0.0309246	0.0191615	0.0187854	0.0187338	0.00689649	0.0132709
					Short-tau	1	-0.222332	-0.0155821	0.0164811	0.00737347	0.0145331	0.00990412	0.0211273	0.0201129	0.0140154	0.0152681	0.00379088	0.0271907	0.00622947	0.00784394	0.0127444	-0.00369358	0.00689921	0.0119314	0.000322777	0.00576046	-0.000895501	0.00360473	0.000806068	-0.000270923	0.00300404	-0.00131325	0.00168788	0.000961338	-5.06888e-05		Long-tau	1	0.00643487	0.0242943	0.0370786	0.0495675	0.039222	0.0445852	0.0359953	0.0394301	0.0369388	0.0330768	0.0348423
					Short-tau	1	-0.0508675	0.00816046	0.0101652	0.0164252	0.0193777	0.00357172	0.0143926	0.0056529	0.00156553	-0.000262826	0.00882895	0.00571289	0.00758481	0.00553791	0.00503226	-0.00026854	0.000199976	-0.000538508	-0.00290394	0.00267897	-0.00214046	0.0018005	-0.000633496	-0.00573003	-0.00316534	0.00313177	0.0038724	0.0029925	-0.00106987		Long-tau	1	0.0781464	0.0388254	0.0315689	0.0343272	0.040513	0.0370352	0.0443084	0.0408411	0.0429444	0.0273385	0.0327662
					Short-tau	1	0.0700182	0.0170557	0.0341404	0.024298	0.0164444	0.0202208	0.0158533	0.0171689	0.0144846	0.0154142	0.0124358	0.0111464	0.00930848	0.00969927	0.00738642	0.0123004	0.00936361	0.013023	0.00737965	0.00110854	0.0039244	0.00688342	0.00147516	-0.00286519	0.00195494	0.00450672	0.00183016	-0.00015477	0.000771918		Long-tau	1	0.298981	0.209899	0.182086	0.168918	0.162826	0.166982	0.153053	0.133917	0.124756	0.106495	0.104948
					Short-tau	1	0.0763288	0.0326403	0.0152585	0.0233151	0.0200385	0.00202244	0.00977663	0.0234587	0.00349385	0.00827383	0.0142814	0.00799198	0.0107489	0.0023743	0.00502139	-0.00549335	0.00991423	0.0139706	0.0053298	0.0097893	-0.00466893	0.00315406	0.00391632	0.00116904	0.0015034	0.00502863	0.00553379	0.00199588	-0.00172852		Long-tau	1	0.0825615	0.0880155	0.0991049	0.096655	0.107829	0.104912	0.0948035	0.0877778	0.0941619	0.0759375	0.0782006
					Short-tau	1	0.0555032	0.0235078	0.00946519	0.00388036	0.0115842	0.0272792	0.012286	0.0102519	0.0149247	-0.00544601	0.00876335	0.00740306	0.0049042	0.0040269	-0.00178545	0.0160189	-0.002039	0.00517028	0.00613917	0.00933312	-0.00277265	0.00276976	-0.000506134	-0.00195898	0.00169193	0.000221735	0.00466318	0.00366441	0.00141621		Long-tau	1	0.103448	0.108741	0.0940659	0.101809	0.085177	0.107423	0.0769348	0.0783631	0.0772167	0.0774028	0.0659891
					Short-tau	1	0.00972464	0.00521635	0.018218	0.00844627	-0.0054082	0.00259684	0.0028288	0.00684352	-0.00342699	0.0142068	-0.00365546	-0.0103595	0.00769809	0.00272764	0.00651913	-0.00265963	0.000481349	0.00254975	-0.00294564	-0.00183645	0.000291251	-0.00378103	0.000313923	0.00264219	-0.00621219	-0.00124697	-0.00182075	-0.00115454	0.00126267		Long-tau	1	0.132039	0.105657	0.123342	0.13131	0.119915	0.119587	0.122828	0.120437	0.100673	0.102179	0.0921227
					Short-tau	1	0.0271323	-0.00458725	0.000368301	0.014572	0.00347473	0.0152985	0.00667767	0.00839218	0.00355093	0.00331471	0.0112827	0.00916942	0.0106325	0.00344171	0.0107442	0.0115926	0.00833884	0.00383033	-0.00239268	0.00127	0.00642875	-0.000939802	-0.00680721	0.00450343	0.00417577	0.000967742	0.00130048	-0.00325629	-0.0001016		Long-tau	1	-0.0299007	0.0225475	0.0599329	0.0908659	0.07673	0.0750571	0.0667003	0.0615446	0.0526565	0.0524119	0.0481054
					Short-tau	1	-0.0186245	-0.00832743	0.0053084	-0.000152439	0.00611893	0.011353	0.0127621	0.00934152	-0.00622768	-0.00381655	0.0152225	0.00421437	0.00240184	0.00932293	-0.00131897	-0.00130038	0.00280524	0.0114032	-0.00390764	-0.00223453	-0.0056644	0.00500817	0.00566812	-0.00346147	0.00208953	-0.000913703	-0.000778925	0.00124647	0.00219921		Long-tau	1	0.000548419	0.00441783	0.0262823	0.0418918	0.0375955	0.043148	0.0433788	0.031949	0.0293904	0.0205861	0.0240614
					Short-tau	1	0.0619751	0.0222652	0.020829	0.0196785	0.0253131	0.0135447	0.0101837	0.0146906	0.0106372	0.0161611	0.000615435	8.41767e-05	-0.000320387	-0.00322019	0.00478476	0.00814667	0.00338167	-0.00178145	-0.000607275	-0.00122443	0.00388931	0.00172262	0.000886862	9.44841e-05	-0.000257254	-0.00178961	-0.00168697	-0.000105221	-0.00074127		Long-tau	1	0.0962692	0.0759725	0.0793891	0.0767965	0.0671863	0.0724179	0.0705075	0.0705644	0.0620966	0.0529179	0.0465743
					Short-tau	1	0.085758	0.0232185	0.0248473	0.017444	0.0155324	0.0183011	0.00245665	0.0151945	0.0145227	0.00984175	0.00832049	-0.00167177	0.00934022	0.0130161	-0.00242079	0.00335517	0.00390367	0.00671942	0.00110913	-0.00113994	-0.00101771	-1.56571e-05	0.00534362	0.00286626	-0.00272282	-0.00191572	-0.000426782	-0.00203138	-0.000412135		Long-tau	1	0.208902	0.173217	0.168043	0.145274	0.126305	0.129216	0.108334	0.112833	0.094522	0.0873824	0.0918007
					Short-tau	1	0.0488268	0.0251253	0.0115096	0.0140323	0.0159551	0.0179392	-0.000289634	0.00326244	0.00913202	-0.000877907	0.00423023	0.00439925	0.00684458	0.0099393	0.00619207	0.00274173	0.00191081	-0.00202564	-0.00278321	0.00186273	-0.00203906	-0.00409041	-0.00238371	0.000854058	-0.00032751	-9.94372e-05	0.000448887	-0.000879545	0.000878126		Long-tau	1	0.0315898	0.0374034	0.0360076	0.0523278	0.0317936	0.0341319	0.0343989	0.0335323	0.0381997	0.0318879	0.0249497
					Short-tau	1	0.0589464	0.0236633	0.0199057	0.020837	0.0243812	0.0177746	0.0134717	0.0113899	0.0141751	0.0149249	0.000440386	0.0104447	0.00519723	0.00302999	-0.000908023	-0.00216888	0.00435752	0.00152649	0.00130694	0.00161348	0.00112968	-0.00028591	-0.0023756	0.00367187	0.00349306	-0.000514032	-0.000958266	-0.00125629	0.000595735		Long-tau	1	0.0487755	0.0507088	0.043553	0.0364819	0.0332055	0.0405538	0.0421682	0.0268168	0.0412132	0.0183582	0.0251225
					Short-tau	1	0.00355166	0.00681406	0.00488983	0.00921153	0.00745566	0.00660867	0.00261848	0.00863415	0.00133122	-0.000255137	-0.00268212	-0.00288576	0.00347009	0.00186174	0.00172347	-0.000897896	-0.00524042	0.00709407	0.00474577	-0.00210242	0.000253401	-0.00102517	-0.00029332	0.00123866	0.00268327	-3.23983e-05	-0.0018467	-0.00143247	-0.00116634		Long-tau	1	0.0829341	0.0832803	0.0753626	0.0682841	0.0577527	0.0558445	0.0552383	0.0531682	0.0507229	0.0472057	0.0433551
					Short-tau	1	0.0748781	0.039058	0.0373236	0.0191767	0.0250665	0.0193781	0.0238024	0.0222356	0.0210729	0.0192562	0.0152038	0.0133291	0.0235923	0.0161154	0.00347064	0.011016	0.0104575	0.00573982	0.00237275	0.00535803	0.00561895	0.0016733	0.00707606	-0.000148916	-0.00221223	0.00253516	9.8926e-05	0.00167752	-0.000688052		Long-tau	1	0.0471393	0.0482416	0.0417808	0.030042	0.0455478	0.0466006	0.0366503	0.0260822	0.0335017	0.0264965	0.0301475
					Short-tau	1	0.0326307	0.0259031	0.00250401	0.012541	0.0214794	0.01503	0.0093072	0.00697157	-0.0014562	0.0131661	0.00205318	0.00334226	0.0157719	0.00975594	0.00344975	0.00698159	-0.00179554	0.0009309	-0.000935171	0.0033312	-0.0006041	0.00159168	0.00115486	0.00185293	0.0032409	0.000763722	0.000603497	0.000858071	0.00249651		Long-tau	1	0.0757837	0.0791473	0.0773044	0.0710673	0.068234	0.068418	0.0574536	0.0690727	0.0580327	0.0516831	0.0564531
					Short-tau	1	0.14988	0.0672694	0.0468271	0.0420564	0.0515176	0.0385477	0.0453194	0.0400065	0.0402778	0.0377175	0.0304831	0.0376487	0.0347659	0.0211048	0.016207	0.0161455	0.0136551	0.0214355	0.0108193	0.00753234	0.00772778	0.00767672	0.0114934	0.00253405	0.00383161	0.00189422	0.000670677	0.000442313	0.0001748		Long-tau	1	-0.102461	-0.0503499	-0.000415682	0.0274752	0.0288314	0.0333468	0.0228908	0.0230633	0.0153591	0.0229418	0.0171361
					Short-tau	1	0.0865578	0.0292611	0.0239098	0.0192098	0.0165848	0.0201799	0.0132172	0.0154369	0.0148947	0.00823971	0.0129612	0.0101368	0.00276603	0.00504652	0.0122894	0.00716748	0.00433269	0.00185111	0.0100438	0.000194411	0.000336633	0.00209029	0.00257038	0.00320382	0.0048578	0.00327283	0.00112269	-0.00147985	-0.000448679		Long-tau	1	0.0481208	0.0492457	0.0169764	0.0382394	0.0158541	0.0316467	0.0293703	0.0196556	0.0173333	0.00616386	0.0131395
					Short-tau	1	0.03643	0.00277807	-0.000564439	0.00201913	0.00499277	0.00978553	0.00707234	0.00198651	-0.00183488	0.00592152	-0.000168626	0.00485633	0.00262313	0.00341382	0.00630177	0.00660577	0.00503989	0.00243695	0.00294689	-0.000173376	0.00426183	0.00145326	-0.00136613	-0.00462489	-0.00467814	-0.00198776	-0.00182801	-0.00112625	0.000318501		Long-tau	1	0.0367665	0.0305001	0.0189949	0.0202124	0.0251476	0.0325063	0.0184658	0.0127577	0.0189754	0.0153502	0.0151143
					Short-tau	1	0.112348	0.0518221	0.0360563	0.0219149	0.0299235	0.0276808	0.0215142	0.0214622	0.0199018	0.0159679	0.0163951	0.0105902	0.0106937	0.00820616	0.00644257	0.00780977	0.0076258	0.00377303	0.00594261	-0.0004586	0.00333428	0.00460585	0.00643727	0.00769561	0.00485931	0.00567393	0.00280156	0.00074051	8.99994e-05		Long-tau	1	0.0233841	0.00381286	0.00493594	0.0150625	0.00985534	0.00694643	0.0118017	0.00504786	0.00713596	0.0100283	0.00530724
					Short-tau	1	0.0249146	0.00896183	0.00242035	0.00460883	0.012605	0.000924875	0.0100493	0.00808423	0.0131678	-0.00186529	-0.00105311	-0.00283551	0.00482127	-0.00506932	0.00656609	0.00895535	-0.0034495	-0.00315481	-0.00559458	-0.000909978	0.00212112	-0.000198187	-0.00347087	0.00358097	0.000451427	0.00131542	0.00130376	-0.000549225	0.000468914		Long-tau	1	-0.11542	-0.0334069	0.0133872	0.0507098	0.0290838	0.0438097	0.0382638	0.0389911	0.0291724	0.0386203	0.0235474
					Short-tau	1	0.0317277	0.0158066	0.00653796	0.0148271	0.0154446	0.00955	0.0098962	0.0047222	0.00475281	0.00590502	-0.00096153	0.00401688	0.00556628	0.00771647	-0.00433592	-0.00316526	0.000404503	0.00802567	-0.00445937	6.02254e-05	0.0029059	2.92282e-06	-0.000104529	-0.00125427	0.000564104	0.000873846	0.00393065	0.00173908	9.3684e-05		Long-tau	1	-0.142718	-0.049739	0.01688	0.0480927	0.0338348	0.0479701	0.0445355	0.0410094	0.0348987	0.0359122	0.0289992
					Short-tau	1	0.0975597	0.035534	0.0226336	0.0239504	0.0230054	0.0227819	0.0134567	0.0129395	0.00983276	0.0114328	-0.00391276	0.0115878	0.00949848	-0.00139923	-0.000656769	0.00471426	0.00786034	0.00456953	-0.0051512	0.00438028	0.00504038	0.0070013	-0.00103254	0.00210687	0.00282965	-0.00462554	-0.000109613	0.00166206	-0.000292806		Long-tau	1	0.0823708	0.068634	0.0690562	0.0678067	0.0601039	0.0692086	0.0676663	0.0624192	0.0567158	0.0532856	0.0471073
					Short-tau	1	0.0460272	0.0130153	0.00418736	0.0120466	0.0138423	0.0224077	0.0199844	0.00796078	0.0076592	0.00749915	0.00633658	0.0130303	0.0121748	0.0102626	-0.000693485	0.00363061	0.00847617	0.00702906	0.000913043	0.00367942	0.00442917	0.00249913	0.00479792	0.00380131	0.00197453	0.00176009	0.000585808	-0.00127424	0.00111568		Long-tau	1	0.0114291	0.0140379	0.0151329	0.0261008	0.0286233	0.033535	0.0337469	0.0166149	0.0202178	0.0199526	0.0155231
					Short-tau	1	0.171602	0.071921	0.0379057	0.0217745	0.0284762	0.0233431	0.00861241	0.0196792	0.0109062	0.0153807	0.0054798	0.00965031	0.0050795	0.0037455	0.00101944	0.00123753	0.00793239	0.00209426	0.000113139	0.00276193	-0.000273618	-0.00229732	-0.00441213	-0.00455816	0.00103656	-0.00256379	-0.000161819	0.000734808	0.000225683		Long-tau	1	0.106736	0.0937872	0.105263	0.0836778	0.093704	0.0943492	0.0890828	0.0777812	0.0840113	0.0661008	0.0637614
					Short-tau	1	0.0431037	0.0217503	0.019218	0.0142046	0.0222345	0.0167605	0.0172261	0.0109295	0.00415724	0.00675507	0.00667655	0.00706899	-9.48436e-06	0.00659444	0.00199751	0.00600388	0.00151088	0.000590787	0.00768922	0.00281079	0.00350326	0.000804958	0.00187548	0.0030538	-0.00086633	-0.00163875	-0.00166732	0.000416705	5.74576e-05		Long-tau	1	0.0547645	0.0607876	0.0610705	0.0743992	0.0660674	0.0723843	0.0749604	0.063932	0.0513586	0.0449505	0.0518908
					Short-tau	1	0.100576	0.0410722	0.0350706	0.0343971	0.0246583	0.0359351	0.016317	0.0159503	0.0183441	-0.000738339	0.0102917	0.00628001	0.000990578	0.000998848	-0.00184562	0.00261566	0.00708291	0.00545461	0.00197311	-0.00380725	-0.00302043	0.00139972	-0.000193199	-0.000663678	-0.00102986	-0.000386169	0.000258901	0.00382792	0.00214242		Long-tau	1	0.0263716	0.0519192	0.0750003	0.0816254	0.0676317	0.0709291	0.0636766	0.0703184	0.0570018	0.0613681	0.0502113
					Short-tau	1	0.0327422	0.0155091	0.014791	0.0182218	0.0169321	0.0124968	0.00652235	0.00162187	0.00848442	0.00856295	0.00688483	0.00599803	-0.00444895	-0.000509271	0.00571998	-0.00045027	-0.000711056	0.000526947	-0.00257353	0.000430862	0.00115446	-0.00178227	-0.00113427	-0.000600997	0.00569185	-0.00133307	0.000294766	-0.000882744	0.00174417		Long-tau	1	0.135952	0.114642	0.12479	0.124958	0.115367	0.116541	0.120157	0.098697	0.0951208	0.103502	0.081258
					Short-tau	1	0.0587926	0.0266	0.0147289	0.0163697	0.0150469	0.0165911	0.0130803	0.00814271	0.0214861	0.0122297	0.0112479	0.00457207	0.00570284	0.00442607	0.00310422	-0.000902459	-0.00199599	0.00109206	0.000530109	0.000664841	-0.00044976	0.00518204	-0.000413505	-0.00278381	0.00362453	0.00290874	0.00251483	-0.001509	0.0003018		Long-tau	1	0.111401	0.102581	0.109839	0.116964	0.118775	0.112166	0.103014	0.0984506	0.0846971	0.0787006	0.0733733
					Short-tau	1	0.0434218	0.012822	0.00341461	0.0152759	0.0191468	0.00598353	0.0163814	0.0115183	0.011564	-0.000246386	0.00276576	0.00340733	0.00811431	0.00360666	0.00131702	0.00403745	0.00219199	0.00391764	-0.00424277	0.00236673	-0.000419531	-0.002387	0.00357431	-0.00654219	0.00280078	-0.00338724	-0.00218624	0.00131542	0.00129533		Long-tau	1	0.0153334	0.0731232	0.0872794	0.0869544	0.0880713	0.0856166	0.0849047	0.0776727	0.0671149	0.0705383	0.0580544
					Short-tau	1	0.0756264	0.0325314	0.0162459	0.0214568	0.0376857	0.0255147	0.00526959	0.0152796	0.0144108	0.0143591	0.0168036	0.00825064	0.0052925	0.000828501	0.00908617	0.00249548	0.00614761	0.00738482	-0.00124571	-0.00060567	-0.000146706	0.00571008	0.000395035	0.00129523	-0.000770114	-0.00108126	0.000488897	0.00314032	-0.0013562		Long-tau	1	-0.032351	0.00109628	0.00914121	0.0245254	0.0304746	0.0220572	0.0220915	0.0165039	0.0161443	0.0169386	0.0152886
					Short-tau	1	0.0569458	0.0189503	0.0119633	0.00488938	0.0222577	0.0200807	0.00570789	0.023204	0.0199583	0.00876416	0.0114922	0.0101446	0.00250589	0.00478168	0.0047458	0.0102219	0.00655762	0.00719884	0.00341174	0.00502805	-0.00480099	0.00135116	0.00223315	-0.00188491	-0.000953863	0.0016543	0.00304023	0.00266417	-0.000689523		Long-tau	1	0.059233	0.0428254	0.0285224	0.0358449	0.0420295	0.0504568	0.0548566	0.060917	0.0535812	0.0451675	0.0372312
					Short-tau	1	0.0553939	-0.00590927	-0.0138085	0.0134391	0.0285185	0.0246461	0.00855241	0.00762701	0.0168657	0.0101848	0.0112283	0.00656498	-0.00426126	0.00378344	0.00229376	0.00656071	0.0011588	-0.00140358	-0.00424098	0.00190702	-0.0010791	-0.0019764	0.00165654	0.000179672	0.00180348	-0.00254174	0.000954221	0.00156653	-0.000207424		Long-tau	1	0.0958147	0.0875399	0.094648	0.0868814	0.0798494	0.0858938	0.0876744	0.0688687	0.0633621	0.0577105	0.0606283
					Short-tau	1	0.050101	-0.00692301	-0.0154109	0.0075809	0.0268655	0.0203993	0.00115286	0.00322125	-0.000342174	0.00668186	0.00672898	0.00168462	0.00621956	-0.00042546	0.00250115	0.00409586	-0.0017415	0.00071905	-0.00205915	0.00186429	-0.00122915	0.00274621	-0.00531071	-0.00250381	-0.00369952	0.00313979	7.53022e-05	0.00177052	0.00166051		Long-tau	1	0.0637035	0.0465689	0.0519977	0.0363787	0.0408068	0.036363	0.0385864	0.0153203	0.0220038	0.0261371	0.0128621
					Short-tau	1	0.0312912	-0.0122158	-0.0156217	-0.00106825	0.0226728	0.0180694	-0.00482438	-0.00602465	-0.00863344	0.000166011	0.0130126	0.00816193	-0.00113001	0.0016446	-0.00405808	0.000384392	0.00443271	0.00630191	0.00128893	0.00759535	0.00613552	-0.00104863	0.00433793	-7.72613e-05	-0.00214579	-0.000879649	-8.26226e-05	-0.000412443	0.000323597		Long-tau	1	0.0714777	0.0496618	0.053489	0.0390909	0.0359938	0.0242291	0.0344809	0.0274105	0.0256084	0.027791	0.0137544
					Short-tau	1	-0.0329757	-0.017674	-0.0120462	0.023315	0.0396357	0.038923	0.0337287	0.0186341	0.018182	0.0139731	0.0149589	0.012009	0.00887152	0.00947762	0.0120946	0.0030217	0.00841636	0.0048515	0.00375166	0.0024244	-0.00145755	0.00199901	0.00436148	0.00444913	-0.00261188	0.00133301	0.0017293	0.00117734	0.00165011		Long-tau	1	0.0838983	0.056173	0.0416111	0.0490253	0.0491948	0.0615635	0.0413965	0.0323265	0.0325667	0.0320849	0.0288277
					Short-tau	1	0.0129529	0.0154945	0.00912878	-0.000159691	0.00751801	0.0118024	0.0123172	-0.00291649	0.0011827	0.000948306	-0.00291336	-0.00224596	0.010502	-0.00575514	-0.00305158	-0.00130079	-0.00124756	0.00109502	-0.00458318	0.00500142	-0.0041882	-0.00149492	-0.000826636	-0.002199	0.00226922	0.00160765	0.000997958	0.00354944	0.00178389		Long-tau	1	0.122177	0.0808046	0.0695259	0.0751276	0.0716028	0.0663489	0.0580207	0.0499535	0.0479376	0.0381001	0.0357955
					Short-tau	1	0.0261084	0.0067155	-0.00322347	0.0136111	0.013015	0.00925146	0.00158769	0.0043672	-0.00598436	-0.0133817	0.0050246	-0.00316453	0.0101662	-0.00339404	-0.00120553	-0.0018799	0.00331456	-0.000620277	-0.00164312	0.00104511	0.00272803	0.000325384	0.000427254	0.00214641	0.00123494	0.00124987	-8.10748e-05	0.000428529	-5.99609e-06		Long-tau	1	0.19637	0.132428	0.110203	0.113029	0.117005	0.131814	0.108807	0.115835	0.0989712	0.0911304	0.0767258
					Short-tau	1	0.028784	-0.000771441	-0.00865488	0.00191702	0.0173179	0.00693652	-0.00129199	-0.000965142	-0.00472134	-0.000804986	0.00474189	-0.000572133	0.000670525	0.000772095	0.000447204	0.00306941	-0.0018702	-0.00153055	-0.0057631	0.000143337	0.00138506	-0.00101167	9.56826e-05	0.00182414	0.00044711	-0.000707621	-0.00112511	0.00128405	-6.93325e-05		Long-tau	1	0.0208272	0.00925185	0.0243213	0.0230614	0.0279566	0.0467747	0.0376516	0.0262012	0.0237932	0.0246757	0.028534
					Short-tau	1	0.0140004	0.00665738	0.0142735	0.0226566	0.0166752	0.00930046	0.00450263	-0.00253687	0.0126512	-0.00205405	0.000870453	6.75946e-05	0.00325006	0.00384737	0.000242789	0.000822171	0.00395084	-0.00623112	-0.00165538	0.00247893	-0.000429019	0.000285553	0.0023934	0.00157951	-0.000442814	0.000102082	-0.000837345	-0.00125671	-0.000598695		Long-tau	1	0.0058654	0.00828439	0.0100955	0.00977468	0.0160833	0.0210329	0.00715074	0.028557	0.0166575	0.00311559	0.0133354
					Short-tau	1	0.0163109	0.0130854	0.02097	0.012549	0.0240916	0.0142654	0.00648673	0.00649807	0.00359349	0.0137228	0.00634284	0.0115304	0.00328246	0.00335053	0.00645531	0.00136411	0.00120961	0.00168738	-0.00329315	-0.00305981	0.00414782	-0.00195704	0.00140092	-0.00120169	0.000295608	-0.00211463	-0.00165017	0.00113346	0.00174386		Long-tau	1	-0.0516921	-0.0144633	-0.00138486	0.0139413	0.0229979	0.0148042	0.0285544	0.0204763	0.0314326	0.0173928	0.0250545
					Short-tau	1	0.0137913	0.00278241	0.0061105	0.0193164	0.0126187	0.0152943	0.0051515	0.00562013	0.00274751	0.00785862	0.00844227	-0.0023614	-0.00179531	0.00258178	0.0001677	-0.00783052	0.00564384	-0.00432748	-0.00409986	0.00509574	-0.00266102	0.00223453	0.00291323	-0.00165373	0.00165285	-0.0021509	9.59224e-05	0.000283816	-0.000174724		Long-tau	1	0.00593295	0.0124978	0.00528868	-0.000691984	0.0188316	0.0132735	0.00496711	0.00413124	0.00552911	0.0100638	0.0183443
					Short-tau	1	0.0384361	0.0192814	0.00364979	0.0030136	-0.00384125	0.00423166	0.00396835	0.0069584	0.0118797	0.00066646	-0.0124682	0.00346611	-0.00113015	0.00171796	-0.000278381	-0.0035901	-0.00455885	-0.00487945	0.00213072	-0.0015695	0.00627666	-0.00152954	0.000859191	-0.00174476	-0.0017988	0.000186931	-0.000770923	0.00167276	0.000158782		Long-tau	1	0.0474821	0.0551389	0.0389941	0.0582524	0.0352146	0.0496863	0.0461245	0.0457681	0.034076	0.0327052	0.0295206
					Short-tau	1	0.0160578	0.0230317	0.00565555	0.00197533	0.0146819	0.0130625	0.00782496	0.00392247	-0.00682093	-0.00424357	0.00259528	0.0049902	0.00725223	0.00299139	0.006555	-0.00239053	0.00281419	-0.00577726	0.00110233	0.00478875	0.00792255	0.00346641	-0.00265006	0.00587065	-0.00129324	-0.00362511	0.00157004	-0.000188518	-0.0011291		Long-tau	1	0.142467	0.124097	0.0778288	0.0608508	0.065121	0.0886676	0.0817153	0.0758368	0.0588856	0.044478	0.0418598
					Short-tau	1	0.0132825	0.0063318	0.00775692	0.00746219	0.0051191	-0.00382628	-0.000450539	-0.00391006	-0.00165443	0.00108262	0.00575999	0.0102301	0.00216891	-0.0109078	-0.000732034	0.00171249	-0.00564975	-0.00553142	-0.00196532	0.00401222	0.00402472	0.00262239	0.00408278	0.000749674	0.00058063	0.000383657	0.00225564	-0.00125828	-0.000940767		Long-tau	1	0.0322312	0.0405237	0.0420793	0.036961	0.0325801	0.0102339	0.0306488	0.0330737	0.0157903	0.0216605	0.02438
					Short-tau	1	0.0350309	0.0262448	0.0118047	0.00760155	0.0186295	0.0126315	0.0144294	0.0152863	0.00492209	0.000166701	0.00660186	0.0143409	0.00832424	0.00764237	0.00372354	0.00596035	0.00483784	0.00467957	0.00528295	0.00602691	0.00221077	0.00490433	0.00243851	0.00241754	0.00372421	-0.00037019	0.000544876	-0.00118706	-0.000266244		Long-tau	1	-0.00869494	0.020044	0.0318544	0.0236424	0.0186711	0.0359585	0.0162534	0.0264437	0.0216395	0.00378471	0.0239985
					Short-tau	1	0.0278601	0.029745	0.0382637	0.0377951	0.0354998	0.0272476	0.0233287	0.0178306	0.0160848	0.0188792	0.00857399	0.00632012	0.0139884	0.00519281	0.00261615	0.00165123	-0.00116679	0.00132078	0.00801132	0.00457684	0.00463632	0.00596006	0.00266847	0.00238269	0.00659034	0.00219686	0.00343596	0.00140642	0.000688278		Long-tau	1	0.0606269	0.0482977	0.058136	0.0534519	0.0610997	0.0653296	0.0500643	0.0434007	0.0458074	0.0298044	0.0297143
					Short-tau	1	0.0362105	0.0139857	0.00143247	0.0191868	0.0146126	0.0115573	0.0057099	0.00902797	0.00672046	-0.00241709	0.00420146	0.0075504	0.0075184	0.00197052	-0.000713319	0.00276933	0.00581881	0.00337698	0.00680076	-0.000703946	-0.00523178	-0.00135312	0.000483351	-0.00326077	0.000952209	0.00097088	0.00264386	-0.00040411	2.44311e-05		Long-tau	1	-0.0175623	0.0280566	0.0707657	0.0583971	0.0546995	0.0492195	0.0580917	0.0606345	0.0547202	0.0450272	0.0360244
					Short-tau	1	0.0375162	0.0190345	0.0090589	0.00997858	0.00291932	0.00754636	0.0109548	0.00163667	0.00932622	0.00412553	0.00365117	0.00673516	-0.00568954	-0.00575339	-0.00512185	0.00646536	0.00460687	-0.00718513	-0.0023038	-0.00339586	-7.03239e-05	0.00266263	0.00448981	-0.00199484	5.75113e-05	0.00166776	0.00176545	-0.000817898	-0.00032483		Long-tau	1	0.0876646	0.077002	0.0767499	0.0874126	0.0741422	0.0884643	0.072807	0.0806152	0.0606468	0.0695313	0.0419548
																																					Long-tau	1	0.0253749	0.0180021	0.0104758	0.00942416	0.0162244	0.0293422	0.0114413	0.0212293	0.016708	0.00890624	0.0149034
																																					Long-tau	1	-0.0755519	0.0139473	0.0778369	0.0822631	0.0635941	0.0673325	0.057829	0.0523186	0.0527688	0.0499713	0.0570044
																																					Long-tau	1	0.0774685	0.109172	0.10568	0.109992	0.108252	0.105861	0.0952269	0.0907964	0.0882447	0.066618	0.0707333
																																					Long-tau	1	0.0707682	0.0663487	0.0563821	0.0512211	0.0460559	0.037386	0.0478473	0.0386577	0.0351493	0.0292695	0.0316707
																																					Long-tau	1	-0.111467	0.0337371	0.0827098	0.0758439	0.0907407	0.0894122	0.0626626	0.0772933	0.0596666	0.0608404	0.0692116
																																					Long-tau	1	0.056338	0.0343939	0.0317028	0.0326921	0.0330584	0.0292809	0.0332709	0.0297674	0.0196712	0.0190261	0.0216605
																																					Long-tau	1	0.0466049	0.037134	0.026997	0.0419665	0.0372455	0.0367378	0.036377	0.02308	0.0217939	0.019073	0.0277498
																																					Long-tau	1	0.0643232	0.0251304	0.0221922	0.0287098	0.0408237	0.0379477	0.0274586	0.00760698	0.0420874	0.0173305	0.0160792
																																					Long-tau	1	0.0151833	0.0134422	0.0282293	0.0255048	0.0168876	0.0366347	0.0185757	0.0479611	0.0397136	0.0267868	0.00443831
																																					Long-tau	1	-0.0555268	0.0211932	0.0285351	0.0200298	0.0330971	0.0206535	0.0247574	0.0231665	0.0198455	0.0244663	0.023685
																																					Long-tau	1	0.01443	0.0195287	0.0257519	0.0185218	0.0371067	0.025216	0.00847824	0.0267952	0.0160325	0.0212997	0.00914896
																																					Long-tau	1	0.0965869	0.0539401	0.0397184	0.0576059	0.0319743	0.033737	0.0463682	0.0292283	0.0229705	0.0124895	0.0369996
																																					Long-tau	1	0.0428854	0.0355986	0.0390548	0.0243694	0.0225961	0.0228098	0.0136679	0.0276234	0.0135991	0.0161669	0.0241743
																																					Long-tau	1	-0.0952091	-0.0387792	0.0129822	0.0455608	0.0490988	0.0530489	0.0383592	0.055234	0.0217068	0.0397749	0.0293507
																																					Long-tau	1	0.0489581	0.0412788	0.0366062	0.0319639	0.0379906	0.0249323	0.0383476	0.0363663	0.0155589	0.0360736	0.0214459
																																					Long-tau	1	0.0515004	0.0526855	0.0212847	0.0467748	0.0464747	0.0487933	0.044839	0.0334944	0.0240129	0.0327443	0.0298154
																																					Long-tau	1	0.136051	0.153656	0.166034	0.157117	0.159573	0.138285	0.131906	0.115927	0.100433	0.107341	0.0888096
																																					Long-tau	1	0.0788438	0.0514632	0.0422122	0.0473032	0.0336626	0.051744	0.0282215	0.0405921	0.049148	0.0381055	0.030951
																																					Long-tau	1	-0.00857034	0.0116556	0.0243778	0.0238597	0.0220329	0.0153524	-0.000134778	0.0225971	0.0158548	0.013794	0.00897001
																																					Long-tau	1	0.00117046	0.0403844	0.089301	0.0790084	0.088528	0.0767575	0.0755536	0.0755664	0.0618109	0.0633469	0.0509641
																																					Long-tau	1	0.0341359	0.0116084	0.0133106	0.00364249	0.00806338	0.016016	0.0268774	0.0160954	0.0274426	0.014717	0.0151765
																																					Long-tau	1	-0.00951796	0.037386	0.0708926	0.0707243	0.0697911	0.0877369	0.0799596	0.0599739	0.0622258	0.0537429	0.0533667
																																					Long-tau	1	-0.038127	0.0622264	0.0908122	0.110549	0.0957099	0.10106	0.0843008	0.0857691	0.0804985	0.0689732	0.0706192
																																					Long-tau	1	0.0988322	0.0609673	0.0688644	0.0710486	0.057686	0.0569757	0.0481815	0.0456807	0.0310859	0.0313978	0.0191557
																																					Long-tau	1	0.0729591	0.0622807	0.0590583	0.0629904	0.048288	0.0452057	0.0330836	0.0207093	0.0302421	0.0249506	0.0174247
																																					Long-tau	1	0.0617405	0.039658	0.0345396	0.0321247	0.0358402	0.0329875	0.0298544	0.0258846	0.0119155	0.0201211	0.0137424
																																					Long-tau	1	0.0428418	0.0154662	0.017821	0.0189484	0.0240783	0.0231402	0.0138855	0.0181306	0.0162871	0.0163217	0.0127134
																																					Long-tau	1	0.0907095	0.0750348	0.0619103	0.0485768	0.0537755	0.0440175	0.0386639	0.0359664	0.0228315	0.0191456	0.0236872
																																					Long-tau	1	0.0331786	0.014017	0.0184102	0.0222025	0.0190613	0.00881445	0.0164652	0.010758	0.0153942	0.0085432	-0.000839527
																																					Long-tau	1	0.0276366	0.00723447	0.0173874	0.0187092	0.0140237	0.000994395	0.0235683	0.00181023	0.0115979	0.0045339	0.00758631
																																					Long-tau	1	0.0851692	0.0281063	0.0319983	0.0436672	0.0494453	0.025805	0.0199564	0.0326649	0.0268306	0.0202949	0.0249647
																																					Long-tau	1	0.0279932	0.0206193	0.0197097	0.0265555	0.0360035	0.0255471	0.0209145	0.0176261	0.0266652	0.020527	0.0195696
																																					Long-tau	1	0.0356166	0.0216548	0.0152215	0.0176304	0.0239572	0.0272895	0.014467	0.0165487	0.00236072	0.0119753	0.00883961
																																					Long-tau	1	-0.0168379	-0.00950652	0.0161239	0.0122273	0.0100818	0.0143353	0.0147728	0.00920705	0.0104374	0.00849493	0.000640556
																																					Long-tau	1	0.0513419	0.0235436	0.0278325	0.0296953	0.0278473	0.022527	0.0275191	0.00915367	0.0201479	0.0161177	0.018593
																																					Long-tau	1	-0.153448	0.0742731	0.0621561	0.0545032	0.0538831	0.0478313	0.0508221	0.0478329	0.0445369	0.0352065	0.0294607
																																					Long-tau	1	0.0173043	0.026983	0.0171278	0.0205305	0.0219416	0.0179774	0.00676899	0.0154455	0.00338677	0.00353327	0.00617282
																																					Long-tau	1	0.0511398	0.0568128	0.0546574	0.0597825	0.0621598	0.0464722	0.0580521	0.0448103	0.0428956	0.0416513	0.0388066
																																					Long-tau	1	0.107883	0.0935149	0.100936	0.084426	0.090341	0.0907168	0.0770787	0.0756539	0.0750142	0.0622156	0.0562681
																																					Long-tau	1	0.0341187	0.0477956	0.0350538	0.0314197	0.0337236	0.0475552	0.0270139	0.031959	0.0288053	0.0284486	0.019934
																																					Long-tau	1	0.0224062	0.00628916	0.024399	0.0578818	0.0499864	0.0423813	0.047661	0.0427565	0.0358398	0.0256495	0.0215545
																																					Long-tau	1	0.0414891	0.013249	0.0162256	0.0246167	0.0279631	0.0196488	0.0131061	0.0143141	0.0159187	0.00966297	0.00682293
																																					Long-tau	1	0.0797099	0.0655157	0.0593059	0.0581643	0.0625549	0.0512613	0.055228	0.0509696	0.0424856	0.0336543	0.0383892
																																					Long-tau	1	0.0227615	-0.0011447	0.0110768	0.0195128	0.0200673	0.0180564	0.00672382	0.0171985	0.00535163	0.0146843	0.0155774
[truncated: 18 more columns]

## Sheet: Fig. 2e
Data						Summary
neuron_id	monkey	tau_group	y_value	y_var		tau_group	n	mean	sd	median	q25	q75	y_var	monkey_filter
1	Q	short-t	1	depth_um		short-t	151	951.662	649.666	901	451	1501	depth_um	JQ
2	Q	short-t	151	depth_um		long-t	199	1233.41	649.625	1351	751	1801	depth_um	JQ
3	Q	short-t	151	depth_um
4	Q	short-t	301	depth_um		Stats
5	Q	short-t	301	depth_um		y_var	monkey_filter	test	exact_flag_in_test	statistic_W	p_value
6	Q	short-t	451	depth_um		depth_um	JQ	Wilcoxon rank-sum (unpaired)	FALSE	11324.5	7.67749e-05
7	Q	long-t	451	depth_um
8	Q	long-t	451	depth_um
9	Q	short-t	601	depth_um
10	Q	long-t	601	depth_um
11	Q	long-t	601	depth_um
12	Q	long-t	751	depth_um
13	Q	long-t	751	depth_um
14	Q	long-t	751	depth_um
15	Q	short-t	901	depth_um
16	Q	short-t	901	depth_um
17	Q	short-t	901	depth_um
18	Q	short-t	1051	depth_um
19	Q	short-t	1051	depth_um
20	Q	short-t	1201	depth_um
21	Q	short-t	1201	depth_um
22	Q	long-t	1351	depth_um
23	Q	long-t	1351	depth_um
24	Q	short-t	1501	depth_um
25	Q	short-t	1501	depth_um
26	Q	short-t	1501	depth_um
27	Q	short-t	1651	depth_um
28	Q	short-t	1651	depth_um
29	Q	short-t	1651	depth_um
30	Q	long-t	1801	depth_um
31	Q	long-t	1801	depth_um
32	Q	long-t	1951	depth_um
33	Q	long-t	2101	depth_um
34	Q	long-t	2251	depth_um
35	Q	long-t	2251	depth_um
39	Q	short-t	151	depth_um
41	Q	long-t	301	depth_um
42	Q	long-t	451	depth_um
43	Q	short-t	451	depth_um
44	Q	short-t	601	depth_um
46	Q	long-t	751	depth_um
47	Q	long-t	751	depth_um
48	Q	long-t	751	depth_um
49	Q	short-t	901	depth_um
50	Q	long-t	901	depth_um
51	Q	short-t	901	depth_um
52	Q	long-t	1051	depth_um
53	Q	long-t	1051	depth_um
54	Q	long-t	1051	depth_um
55	Q	long-t	1201	depth_um
56	Q	long-t	1201	depth_um
57	Q	long-t	1201	depth_um
58	Q	long-t	1351	depth_um
59	Q	long-t	1351	depth_um
60	Q	long-t	1351	depth_um
61	Q	short-t	1351	depth_um
62	Q	long-t	1501	depth_um
63	Q	long-t	1651	depth_um
64	Q	long-t	1651	depth_um
65	Q	long-t	1801	depth_um
66	Q	long-t	1801	depth_um
67	Q	long-t	1951	depth_um
68	Q	long-t	1951	depth_um
69	Q	long-t	2101	depth_um
70	Q	long-t	2101	depth_um
71	Q	short-t	2101	depth_um
72	Q	short-t	2251	depth_um
73	Q	long-t	2251	depth_um
74	Q	short-t	1	depth_um
75	Q	long-t	1	depth_um
76	Q	short-t	151	depth_um
77	Q	short-t	151	depth_um
78	Q	short-t	301	depth_um
79	Q	short-t	301	depth_um
80	Q	short-t	301	depth_um
81	Q	long-t	451	depth_um
82	Q	long-t	451	depth_um
83	Q	short-t	451	depth_um
84	Q	long-t	601	depth_um
85	Q	long-t	601	depth_um
86	Q	long-t	601	depth_um
87	Q	long-t	751	depth_um
88	Q	long-t	751	depth_um
89	Q	long-t	751	depth_um
90	Q	long-t	901	depth_um
91	Q	long-t	901	depth_um
92	Q	long-t	901	depth_um
93	Q	short-t	1051	depth_um
94	Q	long-t	1051	depth_um
95	Q	short-t	1051	depth_um
96	Q	long-t	1201	depth_um
97	Q	short-t	1201	depth_um
98	Q	short-t	1351	depth_um
99	Q	long-t	1351	depth_um
100	Q	long-t	1501	depth_um
101	Q	long-t	1501	depth_um
102	Q	long-t	1651	depth_um
103	Q	long-t	1651	depth_um
104	Q	long-t	1801	depth_um
105	Q	long-t	1801	depth_um
106	Q	long-t	1951	depth_um
107	Q	short-t	2101	depth_um
108	Q	long-t	2101	depth_um
109	Q	long-t	2251	depth_um
110	Q	long-t	2251	depth_um
111	Q	long-t	1	depth_um
112	Q	short-t	151	depth_um
113	Q	short-t	151	depth_um
114	Q	long-t	151	depth_um
115	Q	long-t	151	depth_um
116	Q	long-t	301	depth_um
117	Q	long-t	301	depth_um
118	Q	short-t	451	depth_um
119	Q	long-t	451	depth_um
120	Q	long-t	451	depth_um
121	Q	short-t	601	depth_um
122	Q	short-t	601	depth_um
123	Q	short-t	751	depth_um
124	Q	short-t	751	depth_um
125	Q	short-t	901	depth_um
126	Q	short-t	901	depth_um
127	Q	short-t	1051	depth_um
128	Q	long-t	1201	depth_um
129	Q	long-t	1351	depth_um
130	Q	long-t	1351	depth_um
131	Q	long-t	1501	depth_um
132	Q	long-t	1651	depth_um
133	Q	long-t	1651	depth_um
134	Q	long-t	1801	depth_um
135	Q	long-t	1951	depth_um
136	Q	long-t	2101	depth_um
137	Q	long-t	2251	depth_um
138	Q	short-t	1	depth_um
139	Q	short-t	1	depth_um
140	Q	long-t	1	depth_um
142	Q	short-t	151	depth_um
143	Q	short-t	301	depth_um
145	Q	short-t	451	depth_um
146	Q	long-t	451	depth_um
147	Q	short-t	601	depth_um
148	Q	short-t	601	depth_um
149	Q	short-t	751	depth_um
150	Q	short-t	751	depth_um
151	Q	short-t	751	depth_um
152	Q	short-t	901	depth_um
153	Q	short-t	901	depth_um
154	Q	short-t	901	depth_um
155	Q	long-t	1051	depth_um
156	Q	long-t	1051	depth_um
157	Q	short-t	1201	depth_um
158	Q	long-t	1201	depth_um
159	Q	long-t	1351	depth_um
160	Q	long-t	1351	depth_um
161	Q	long-t	1351	depth_um
162	Q	long-t	1501	depth_um
163	Q	long-t	1501	depth_um
164	Q	long-t	1501	depth_um
165	Q	short-t	1651	depth_um
166	Q	long-t	1651	depth_um
167	Q	short-t	1651	depth_um
168	Q	short-t	1801	depth_um
169	Q	short-t	1801	depth_um
170	Q	short-t	1951	depth_um
171	Q	short-t	1951	depth_um
172	Q	short-t	2101	depth_um
173	Q	short-t	2101	depth_um
174	Q	long-t	2251	depth_um
175	Q	long-t	2251	depth_um
176	Q	short-t	2251	depth_um
177	Q	short-t	2251	depth_um
178	Q	short-t	1	depth_um
179	Q	short-t	151	depth_um
180	Q	short-t	151	depth_um
181	Q	short-t	151	depth_um
182	Q	short-t	301	depth_um
183	Q	short-t	301	depth_um
184	Q	short-t	301	depth_um
185	Q	long-t	451	depth_um
186	Q	long-t	451	depth_um
187	Q	short-t	601	depth_um
188	Q	short-t	601	depth_um
189	Q	long-t	751	depth_um
190	Q	long-t	751	depth_um
191	Q	long-t	901	depth_um
192	Q	long-t	901	depth_um
193	Q	short-t	1051	depth_um
194	Q	short-t	1051	depth_um
195	Q	long-t	1051	depth_um
196	Q	long-t	1201	depth_um
197	Q	long-t	1201	depth_um
198	Q	short-t	1351	depth_um
199	Q	short-t	1351	depth_um
200	Q	short-t	1501	depth_um
201	Q	short-t	1501	depth_um
202	Q	short-t	1501	depth_um
203	Q	short-t	1651	depth_um
204	Q	short-t	1651	depth_um
205	Q	short-t	1651	depth_um
206	Q	short-t	1801	depth_um
207	Q	short-t	1801	depth_um
208	Q	long-t	1951	depth_um
209	Q	long-t	1951	depth_um
210	Q	long-t	2101	depth_um
211	Q	long-t	2101	depth_um
212	Q	long-t	2251	depth_um
213	Q	long-t	2251	depth_um
214	Q	long-t	2251	depth_um
215	J	long-t	1	depth_um
216	J	short-t	151	depth_um
217	J	short-t	151	depth_um
218	J	long-t	301	depth_um
219	J	long-t	301	depth_um
220	J	long-t	451	depth_um
221	J	long-t	451	depth_um
222	J	long-t	451	depth_um
223	J	short-t	451	depth_um
224	J	long-t	601	depth_um
225	J	long-t	601	depth_um
226	J	long-t	601	depth_um
227	J	long-t	1051	depth_um
228	J	long-t	1051	depth_um
229	J	long-t	1201	depth_um
230	J	long-t	1351	depth_um
231	J	long-t	1351	depth_um
232	J	long-t	1351	depth_um
233	J	long-t	1501	depth_um
234	J	long-t	1651	depth_um
235	J	long-t	1951	depth_um
236	J	long-t	1951	depth_um
237	J	long-t	1951	depth_um
238	J	long-t	2101	depth_um
239	J	short-t	1	depth_um
241	J	long-t	151	depth_um
242	J	long-t	151	depth_um
243	J	long-t	151	depth_um
244	J	long-t	301	depth_um
245	J	short-t	301	depth_um
246	J	long-t	451	depth_um
247	J	short-t	601	depth_um
248	J	long-t	751	depth_um
249	J	long-t	901	depth_um
250	J	long-t	901	depth_um
251	J	long-t	1051	depth_um
252	J	long-t	1051	depth_um
253	J	long-t	1201	depth_um
254	J	long-t	1201	depth_um
255	J	long-t	1201	depth_um
256	J	long-t	1351	depth_um
257	J	long-t	1351	depth_um
258	J	long-t	1351	depth_um
259	J	long-t	1501	depth_um
260	J	long-t	1501	depth_um
261	J	long-t	1651	depth_um
262	J	long-t	1801	depth_um
263	J	long-t	1951	depth_um
264	J	long-t	2101	depth_um
265	J	long-t	2251	depth_um
266	J	long-t	2251	depth_um
267	J	short-t	1	depth_um
268	J	long-t	1	depth_um
269	J	short-t	1	depth_um
270	J	long-t	151	depth_um
272	J	long-t	151	depth_um
273	J	long-t	301	depth_um
274	J	long-t	451	depth_um
275	J	short-t	451	depth_um
276	J	long-t	451	depth_um
277	J	short-t	601	depth_um
278	J	short-t	601	depth_um
279	J	short-t	751	depth_um
280	J	short-t	751	depth_um
281	J	short-t	901	depth_um
283	J	long-t	1201	depth_um
284	J	short-t	1201	depth_um
285	J	short-t	1201	depth_um
286	J	short-t	1351	depth_um
287	J	short-t	1351	depth_um
288	J	long-t	1501	depth_um
289	J	long-t	1501	depth_um
290	J	long-t	1501	depth_um
291	J	long-t	1651	depth_um
292	J	long-t	1651	depth_um
293	J	long-t	1651	depth_um
294	J	long-t	1801	depth_um
295	J	long-t	1801	depth_um
296	J	long-t	1801	depth_um
297	J	long-t	1951	depth_um
298	J	long-t	1951	depth_um
299	J	short-t	2101	depth_um
301	J	long-t	2251	depth_um
303	J	short-t	1	depth_um
304	J	short-t	151	depth_um
305	J	short-t	151	depth_um
306	J	short-t	301	depth_um
307	J	short-t	301	depth_um
308	J	long-t	451	depth_um
309	J	short-t	451	depth_um
310	J	short-t	451	depth_um
311	J	long-t	601	depth_um
312	J	short-t	601	depth_um
313	J	long-t	751	depth_um
314	J	short-t	901	depth_um
316	J	short-t	901	depth_um
317	J	short-t	1051	depth_um
318	J	short-t	1051	depth_um
319	J	long-t	1201	depth_um
320	J	short-t	1201	depth_um
321	J	long-t	1351	depth_um
322	J	long-t	1351	depth_um
323	J	long-t	1501	depth_um
325	J	long-t	1651	depth_um
326	J	long-t	1651	depth_um
327	J	long-t	1801	depth_um
328	J	long-t	1801	depth_um
330	J	long-t	1951	depth_um
331	J	long-t	1951	depth_um
333	J	short-t	2101	depth_um
335	J	long-t	2251	depth_um
336	J	long-t	2251	depth_um
337	J	long-t	1	depth_um
338	J	long-t	151	depth_um
339	J	short-t	301	depth_um
340	J	long-t	301	depth_um
341	J	long-t	451	depth_um
342	J	short-t	601	depth_um
343	J	short-t	601	depth_um
344	J	short-t	751	depth_um
345	J	short-t	751	depth_um
346	J	short-t	901	depth_um
347	J	short-t	901	depth_um
348	J	short-t	901	depth_um
349	J	short-t	1051	depth_um
350	J	short-t	1051	depth_um
351	J	short-t	1051	depth_um
352	J	long-t	1201	depth_um
353	J	long-t	1201	depth_um
354	J	short-t	1351	depth_um
355	J	short-t	1351	depth_um
356	J	short-t	1501	depth_um
357	J	long-t	1501	depth_um
358	J	long-t	1651	depth_um
359	J	short-t	1651	depth_um
360	J	short-t	1801	depth_um
361	J	short-t	1801	depth_um
362	J	short-t	1951	depth_um
363	J	short-t	1951	depth_um
364	J	short-t	2101	depth_um
365	J	short-t	2101	depth_um
366	J	short-t	2251	depth_um
367	J	short-t	2251	depth_um

## Sheet: Fig. 3a
Multiple regression model							Added variable plots (points)																					Permutation test (null coefficients)
	predictor	response	n	slope			Single transient					Single sustained					Popout transient					Popout sustained						Single transient			Single sustained			Popout transient			Popout sustained
	single_transient	timescales	380	-73.9757			predictor	response	x	y		predictor	response	x	y		predictor	response	x	y		predictor	response	x	y			predictor	permuted_coeff		predictor	permuted_coeff		predictor	permuted_coeff		predictor	permuted_coeff
	single_sustained	timescales	380	26.3249			single_transient	timescales	-0.0696242	-20.6994		single_sustained	timescales	-0.0651256	-27.355		popout_transient	timescales	0.000785583	-25.6917		popout_sustained	timescales	0.0165149	-24.4574			single_transient	-6.69521		single_sustained	9.85667		popout_transient	22.5954		popout_sustained	-24.1649
	popout_transient	timescales	380	-53.9791			single_transient	timescales	0.012877	-10.4231		single_sustained	timescales	0.0699325	-7.67701		popout_transient	timescales	0.00511386	-9.77559		popout_sustained	timescales	-0.0622204	-14.0024			single_transient	27.9172		single_sustained	2.99226		popout_transient	20.6184		popout_sustained	-45.9898
	popout_sustained	timescales	380	77.18			single_transient	timescales	-0.0950189	-34.715		single_sustained	timescales	0.0664102	-39.7337		popout_transient	timescales	0.0252417	-42.7957		popout_sustained	timescales	-0.122637	-50.3316			single_transient	-19.7802		single_sustained	-17.7489		popout_transient	18.3853		popout_sustained	-9.68982
	uFiring	timescales	380	0.10338			single_transient	timescales	0.128515	-54.1786		single_sustained	timescales	-0.0630122	-46.689		popout_transient	timescales	-0.0538407	-42.2161		popout_sustained	timescales	-0.0154309	-46.1545			single_transient	-8.29082		single_sustained	2.00717		popout_transient	-22.6171		popout_sustained	22.9641
							single_transient	timescales	-0.0521896	-50.9981		single_sustained	timescales	0.0365211	-53.7535		popout_transient	timescales	0.0388399	-56.7463		popout_sustained	timescales	-0.000342743	-54.7341			single_transient	-1.1084		single_sustained	-7.80517		popout_transient	-31.1845		popout_sustained	23.4684
Permutation test							single_transient	timescales	-0.016219	-11.4798		single_sustained	timescales	0.105826	-9.86332		popout_transient	timescales	-0.0202365	-11.5719		popout_sustained	timescales	-0.0106234	-13.4006			single_transient	38.1933		single_sustained	-10.4598		popout_transient	-19.4622		popout_sustained	-24.9952
predictor	observed_coeff	p_value	num_permutations	seed_n			single_transient	timescales	-0.0463056	21.775		single_sustained	timescales	0.0915659	20.8788		popout_transient	timescales	0.0167729	17.6025		popout_sustained	timescales	-0.0605831	14.1055			single_transient	-7.16361		single_sustained	-12.5806		popout_transient	6.26544		popout_sustained	23.0302
single_transient	-73.9757	0.0002	10000	12345			single_transient	timescales	0.0134971	5.41623		single_sustained	timescales	0.199454	11.5965		popout_transient	timescales	-0.166025	15.0829		popout_sustained	timescales	-0.0308629	4.1464			single_transient	26.4402		single_sustained	-19.4812		popout_transient	8.89743		popout_sustained	-22.2376
single_sustained	26.3249	0.2392	10000	12345			single_transient	timescales	-0.0641941	-47.8037		single_sustained	timescales	0.0688834	-50.5657		popout_transient	timescales	-0.0331108	-50.6322		popout_sustained	timescales	-0.000932153	-52.436			single_transient	-18.8331		single_sustained	14.6581		popout_transient	36.955		popout_sustained	6.42519
popout_transient	-53.9791	0.0205	10000	12345			single_transient	timescales	0.0603175	9.03793		single_sustained	timescales	0.000819588	13.3487		popout_transient	timescales	-0.0328991	15.0525		popout_sustained	timescales	0.00437753	13.6434			single_transient	20.1316		single_sustained	-0.333462		popout_transient	-21.9941		popout_sustained	-8.29296
popout_sustained	77.18	0.0009	10000	12345			single_transient	timescales	-0.0773153	46.1312		single_sustained	timescales	0.012848	40.9695		popout_transient	timescales	-0.0269677	42.0475		popout_sustained	timescales	-0.0239611	38.9022			single_transient	-26.7848		single_sustained	23.677		popout_transient	14.8144		popout_sustained	-24.1633
uFiring	0.10338	0.1989	10000	12345			single_transient	timescales	0.0195292	27.1883		single_sustained	timescales	0.108731	31.4229		popout_transient	timescales	-0.0609349	31.7727		popout_sustained	timescales	-0.124296	19.5975			single_transient	42.8367		single_sustained	-14.3593		popout_transient	-31.2724		popout_sustained	-14.9714
							single_transient	timescales	0.0379514	19.7642		single_sustained	timescales	0.0581872	23.986		popout_transient	timescales	-0.0356018	24.3301		popout_sustained	timescales	-0.07159	17.2911			single_transient	-43.9333		single_sustained	24.6136		popout_transient	26.5847		popout_sustained	11.7166
							single_transient	timescales	-0.361334	81.7579		single_sustained	timescales	0.233321	62.1698		popout_transient	timescales	0.027325	54.6299		popout_sustained	timescales	-0.0529399	52.2384			single_transient	28.2177		single_sustained	-26.0124		popout_transient	14.8741		popout_sustained	26.6001
Added variable plots (binned)							single_transient	timescales	0.0258872	-13.0983		single_sustained	timescales	0.0193801	-10.7501		popout_transient	timescales	0.0588082	-14.3415		popout_sustained	timescales	0.00959952	-10.5639			single_transient	17.1207		single_sustained	1.78139		popout_transient	-1.75027		popout_sustained	-33.2727
Single transient							single_transient	timescales	0.0349339	-23.3482		single_sustained	timescales	0.0442836	-19.7049		popout_transient	timescales	-0.0579948	-17.8225		popout_sustained	timescales	-0.0449936	-24.1144			single_transient	9.28773		single_sustained	14.166		popout_transient	1.31502		popout_sustained	-30.2953
bin	bin_mid	y_mean	SEM	predictor	response		single_transient	timescales	0.0773789	-13.046		single_sustained	timescales	0.0679102	-5.766		popout_transient	timescales	-0.096177	-2.49962		popout_sustained	timescales	-0.104245	-15.0744			single_transient	26.4681		single_sustained	-37.5995		popout_transient	-12.6303		popout_sustained	8.05759
[-0.372,-0.272]	-0.329802	13.3727	21.3401	single_transient	timescales		single_transient	timescales	0.0833133	-36.7051		single_sustained	timescales	-0.070758	-32.6326		popout_transient	timescales	0.0715706	-34.534		popout_sustained	timescales	-0.00882337	-31.418			single_transient	26.8942		single_sustained	-31.4128		popout_transient	60.657		popout_sustained	-15.202
(-0.272,-0.172]	-0.204975	9.93872	11.0499	single_transient	timescales		single_transient	timescales	0.0247255	-36.0355		single_sustained	timescales	-0.0103857	-34.5491		popout_transient	timescales	-0.00232858	-34.1551		popout_sustained	timescales	0.00659307	-33.801			single_transient	37.4592		single_sustained	-25.2593		popout_transient	-20.5957		popout_sustained	-15.3281
(-0.172,-0.0722]	-0.119532	8.86029	5.25721	single_transient	timescales		single_transient	timescales	0.145435	-39.4622		single_sustained	timescales	-0.13828	-32.7394		popout_transient	timescales	0.047398	-31.6058		popout_sustained	timescales	0.00299462	-28.9037			single_transient	-5.9091		single_sustained	15.1763		popout_transient	-43.8022		popout_sustained	10.7485
(-0.0722,0.0278]	-0.0203286	4.00441	3.69498	single_transient	timescales		single_transient	timescales	0.108714	-38.2787		single_sustained	timescales	-0.0466052	-31.7677		popout_transient	timescales	-0.0229237	-29.3457		popout_sustained	timescales	-0.030661	-32.7629			single_transient	4.72192		single_sustained	21.9771		popout_transient	3.15302		popout_sustained	-17.3065
(0.0278,0.128]	0.0683201	-4.95809	3.42963	single_transient	timescales		single_transient	timescales	0.0141265	12.0439		single_sustained	timescales	0.0666891	14.7939		popout_transient	timescales	0.0295092	11.5009		popout_sustained	timescales	-0.143532	2.67925			single_transient	33.4254		single_sustained	-9.99014		popout_transient	4.63383		popout_sustained	-8.19696
(0.128,0.228]	0.169574	-12.3376	6.79468	single_transient	timescales		single_transient	timescales	-0.0368707	-3.5719		single_sustained	timescales	0.0968504	-3.65889		popout_transient	timescales	0.041683	-8.37981		popout_sustained	timescales	-0.0852076	-12.3495			single_transient	-23.8978		single_sustained	25.9887		popout_transient	-1.23982		popout_sustained	0.0214077
(0.228,0.328]	0.25939	-36.8313	10.7511	single_transient	timescales		single_transient	timescales	-0.011681	-12.4111		single_sustained	timescales	0.0796525	-11.157		popout_transient	timescales	0.0257897	-14.5943		popout_sustained	timescales	-0.0783776	-18.904			single_transient	5.66385		single_sustained	-9.76013		popout_transient	8.96925		popout_sustained	7.97616
							single_transient	timescales	0.0137092	-12.1862		single_sustained	timescales	0.0323614	-10.3643		popout_transient	timescales	0.0100631	-11.7391		popout_sustained	timescales	-0.0837229	-17.2597			single_transient	-29.5048		single_sustained	-8.14206		popout_transient	-17.6494		popout_sustained	52.8676
Single sustained							single_transient	timescales	-0.212976	-31.8397		single_sustained	timescales	0.111949	-44.0546		popout_transient	timescales	0.216751	-58.3518		popout_sustained	timescales	-0.0898395	-53.475			single_transient	43.3992		single_sustained	-50.2117		popout_transient	-19.7237		popout_sustained	-9.03332
bin	bin_mid	y_mean	SEM	predictor	response		single_transient	timescales	0.0823954	-26.4106		single_sustained	timescales	-0.115813	-23.5826		popout_transient	timescales	0.094875	-25.5269		popout_sustained	timescales	0.0921072	-13.8973			single_transient	-11.5977		single_sustained	46.8878		popout_transient	-6.81931		popout_sustained	-33.8471
(-0.376,-0.276]	-0.314505	-8.1282	22.7961	single_sustained	timescales		single_transient	timescales	0.0137044	-21.7964		single_sustained	timescales	0.0284388	-20.0775		popout_transient	timescales	0.015995	-21.6607		popout_sustained	timescales	-0.00573767	-21.2364			single_transient	29.3633		single_sustained	-24.7549		popout_transient	7.75357		popout_sustained	-16.4931
(-0.276,-0.176]	-0.202362	-2.13267	12.5203	single_sustained	timescales		single_transient	timescales	0.0653394	-23.5264		single_sustained	timescales	-0.0198672	-19.4		popout_transient	timescales	-0.0118028	-18.2611		popout_sustained	timescales	0.0622319	-14.3842			single_transient	-1.18804		single_sustained	46.1347		popout_transient	27.3983		popout_sustained	-15.0148
(-0.176,-0.0755]	-0.114251	-8.59328	5.34452	single_sustained	timescales		single_transient	timescales	-0.0447971	14.5459		single_sustained	timescales	-0.0120018	11.0462		popout_transient	timescales	0.195053	1.13113		popout_sustained	timescales	0.0428719	14.4576			single_transient	18.4616		single_sustained	9.1948		popout_transient	-26.2101		popout_sustained	-31.5091
(-0.0755,0.0245]	-0.0234786	0.631962	3.18759	single_sustained	timescales		single_transient	timescales	0.0492673	32.8324		single_sustained	timescales	0.099073	38.9289		popout_transient	timescales	-0.0407784	38.4744		popout_sustained	timescales	-0.0646298	31.6668			single_transient	-6.39223		single_sustained	-15.431		popout_transient	8.16928		popout_sustained	16.4626
(0.0245,0.124]	0.0655543	1.13228	3.67179	single_sustained	timescales		single_transient	timescales	-0.0173815	13.4135		single_sustained	timescales	-0.0749514	10.2157		popout_transient	timescales	-0.0464083	14.6113		popout_sustained	timescales	0.0710649	17.3114			single_transient	-40.6883		single_sustained	19.8673		popout_transient	3.69077		popout_sustained	12.3068
(0.124,0.224]	0.166207	7.93916	9.18917	single_sustained	timescales		single_transient	timescales	-0.194729	31.8101		single_sustained	timescales	0.0331066	18.8292		popout_transient	timescales	0.0563431	15.0079		popout_sustained	timescales	0.0995938	25.1576			single_transient	37.5809		single_sustained	25.9385		popout_transient	-1.11193		popout_sustained	-36.5577
(0.224,0.324]	0.242737	12.358	21.1023	single_sustained	timescales		single_transient	timescales	-0.0898233	10.2976		single_sustained	timescales	0.0966522	6.43989		popout_transient	timescales	0.0505414	1.25959		popout_sustained	timescales	0.0425799	6.98625			single_transient	-17.0046		single_sustained	21.3552		popout_transient	37.0518		popout_sustained	-33.0494
							single_transient	timescales	-0.00142621	22.0864		single_sustained	timescales	0.0272387	22.6979		popout_transient	timescales	0.0751271	18.0451		popout_sustained	timescales	0.00220813	22.1445			single_transient	-13.1439		single_sustained	3.20777		popout_transient	5.97419		popout_sustained	9.35036
Popout transient							single_transient	timescales	-0.0229924	-15.9143		single_sustained	timescales	-0.0393029	-18.578		popout_transient	timescales	-0.0283872	-16.0606		popout_sustained	timescales	0.00432948	-17.2365			single_transient	-1.30725		single_sustained	27.5542		popout_transient	8.66884		popout_sustained	-52.2151
bin	bin_mid	y_mean	SEM	predictor	response		single_transient	timescales	-0.028552	17.0096		single_sustained	timescales	-0.0310429	14.1667		popout_transient	timescales	-0.0145888	15.7443		popout_sustained	timescales	-0.0214719	13.428			single_transient	38.4196		single_sustained	-54.2084		popout_transient	-11.7795		popout_sustained	-18.6133
[-0.287,-0.187]	-0.227279	-0.601467	15.2104	popout_transient	timescales		single_transient	timescales	-0.0451126	74.886		single_sustained	timescales	-0.0282948	70.9374		popout_transient	timescales	0.000578685	71.6476		popout_sustained	timescales	-0.00552916	71.2786			single_transient	-15.0037		single_sustained	15.4751		popout_transient	1.00774		popout_sustained	-3.27288
(-0.187,-0.0873]	-0.130774	5.3786	6.41588	popout_transient	timescales		single_transient	timescales	-0.10812	-47.8018		single_sustained	timescales	0.0118086	-55.1813		popout_transient	timescales	0.00540874	-55.774		popout_sustained	timescales	0.00417546	-55.1887			single_transient	26.1057		single_sustained	4.36335		popout_transient	-22.158		popout_sustained	-18.1619
(-0.0873,0.0127]	-0.0268125	4.12737	3.09005	popout_transient	timescales		single_transient	timescales	-0.0470302	-35.3833		single_sustained	timescales	-0.0282663	-39.4675		popout_transient	timescales	0.0174042	-39.6404		popout_sustained	timescales	-0.00354144	-38.9835			single_transient	5.91043		single_sustained	-35.7697		popout_transient	4.63253		popout_sustained	-7.85252
(0.0127,0.113]	0.0466818	-4.26001	3.58217	popout_transient	timescales		single_transient	timescales	0.0705692	70.1239		single_sustained	timescales	-0.0119945	74.8283		popout_transient	timescales	-0.0464692	77.5792		popout_sustained	timescales	-0.0327825	72.7739			single_transient	41.0664		single_sustained	-22.2717		popout_transient	23.6969		popout_sustained	-46.359
(0.113,0.213]	0.154852	-10.1989	9.82332	popout_transient	timescales		single_transient	timescales	-0.0347395	68.7264		single_sustained	timescales	0.0376682	67.2419		popout_transient	timescales	-0.00368343	66.4492		popout_sustained	timescales	0.0012676	66.3476			single_transient	-1.37344		single_sustained	-14.6309		popout_transient	61.002		popout_sustained	12.1158
(0.213,0.313]	0.243821	-19.4777	12.4144	popout_transient	timescales		single_transient	timescales	0.148957	77.219		single_sustained	timescales	-0.0666523	86.067		popout_transient	timescales	0.0667214	84.3125		popout_sustained	timescales	-0.14709	77.1853			single_transient	14.0088		single_sustained	-14.894		popout_transient	9.16826		popout_sustained	1.55323
(0.313,0.413]	0.325271	-10.0098	41.6734	popout_transient	timescales		single_transient	timescales	0.153721	-34.8429		single_sustained	timescales	-0.0378321	-24.9018		popout_transient	timescales	-0.0426495	-21.6749		popout_sustained	timescales	-0.0751295	-29.3392			single_transient	1.3923		single_sustained	-13.1399		popout_transient	-7.31181		popout_sustained	25.491
							single_transient	timescales	0.076592	54.3628		single_sustained	timescales	0.0001578	59.8135		popout_transient	timescales	-0.00309985	59.972		popout_sustained	timescales	-0.0763543	54.2933			single_transient	-26.9409		single_sustained	6.21382		popout_transient	13.7127		popout_sustained	16.4467
Popout sustained							single_transient	timescales	0.0358935	-12.7332		single_sustained	timescales	-0.0953753	-12.6771		popout_transient	timescales	0.0327979	-11.9008		popout_sustained	timescales	-0.0898701	-16.6732			single_transient	11.091		single_sustained	18.9937		popout_transient	-19.1		popout_sustained	-10.8994
bin	bin_mid	y_mean	SEM	predictor	response		single_transient	timescales	0.0960982	87.8381		single_sustained	timescales	0.0485886	95.9436		popout_transient	timescales	-0.0475805	97.1671		popout_sustained	timescales	-0.0259628	92.7962			single_transient	-14.1254		single_sustained	16.2112		popout_transient	0.442333		popout_sustained	18.5985
(-0.255,-0.155]	-0.190824	-6.38575	14.0673	popout_sustained	timescales		single_transient	timescales	-0.00267401	63.3178		single_sustained	timescales	0.0660458	64.8563		popout_transient	timescales	-0.0298904	64.6952		popout_sustained	timescales	-0.0392793	60.2899			single_transient	4.28318		single_sustained	-21.9598		popout_transient	-24.7234		popout_sustained	38.1871
(-0.155,-0.055]	-0.0930354	-5.07477	4.63396	popout_sustained	timescales		single_transient	timescales	0.0223287	16.6319		single_sustained	timescales	0.244325	24.6146		popout_transient	timescales	-0.176326	27.4668		popout_sustained	timescales	-0.0578383	14.0413			single_transient	12.4138		single_sustained	32.4313		popout_transient	-27.3587		popout_sustained	-13.7836
(-0.055,0.045]	-0.00524134	-1.91906	2.87727	popout_sustained	timescales		single_transient	timescales	0.0150237	43.6375		single_sustained	timescales	0.105127	47.4574		popout_transient	timescales	-0.00498677	44.9674		popout_sustained	timescales	-0.0646397	40.0361			single_transient	17.1111		single_sustained	-50.6125		popout_transient	20.9605		popout_sustained	5.58477
(0.045,0.145]	0.0868098	6.9601	4.76171	popout_sustained	timescales		single_transient	timescales	0.0132198	32.348		single_sustained	timescales	0.0580741	34.8081		popout_transient	timescales	0.0103561	32.7449		popout_sustained	timescales	-0.0716845	28.1093			single_transient	-9.86476		single_sustained	37.2702		popout_transient	4.61109		popout_sustained	-38.7588
(0.145,0.245]	0.190253	15.7142	11.2729	popout_sustained	timescales		single_transient	timescales	-0.0603783	55.788		single_sustained	timescales	0.180933	56.2301		popout_transient	timescales	0.0355424	49.6305		popout_sustained	timescales	-0.0806238	45.6699			single_transient	-35.6016		single_sustained	26.2786		popout_transient	6.79032		popout_sustained	24.1739
(0.245,0.345]	0.280599	22.6139	20.6	popout_sustained	timescales		single_transient	timescales	0.0290994	36.8401		single_sustained	timescales	0.149989	42.8352		popout_transient	timescales	-0.0741142	42.7962		popout_sustained	timescales	-0.0748021	33.5055			single_transient	-1.9856		single_sustained	-0.395464		popout_transient	-1.37753		popout_sustained	-4.21807
							single_transient	timescales	-0.0264435	16.1036		single_sustained	timescales	0.0735216	16.1475		popout_transient	timescales	-0.0259185	15.5825		popout_sustained	timescales	-0.0237285	12.509			single_transient	36.8519		single_sustained	-6.06738		popout_transient	-25.252		popout_sustained	15.6077
							single_transient	timescales	0.0472291	-11.5017		single_sustained	timescales	0.0443023	-6.98365		popout_transient	timescales	-0.142806	-0.653984		popout_sustained	timescales	-0.0184546	-9.47642			single_transient	15.8038		single_sustained	-12.5435		popout_transient	-26.3061		popout_sustained	25.5866
							single_transient	timescales	-0.0436127	-7.3034		single_sustained	timescales	0.204559	-5.05068		popout_transient	timescales	-0.0329001	-8.67937		popout_sustained	timescales	-0.0498072	-14.003			single_transient	1.70531		single_sustained	-35.6752		popout_transient	4.78618		popout_sustained	21.7569
							single_transient	timescales	0.103213	5.96952		single_sustained	timescales	0.0166055	13.7438		popout_transient	timescales	-0.0118314	13.9296		popout_sustained	timescales	-0.0144896	12.2624			single_transient	-3.39853		single_sustained	-14.2128		popout_transient	-12.9751		popout_sustained	30.6801
							single_transient	timescales	0.224232	59.2833		single_sustained	timescales	-0.184277	70.4055		popout_transient	timescales	0.0133785	74.5271		popout_sustained	timescales	-0.0624298	70.7186			single_transient	19.7401		single_sustained	-33.5564		popout_transient	24.8835		popout_sustained	20.4998
							single_transient	timescales	0.0699552	19.3605		single_sustained	timescales	0.0116798	24.6408		popout_transient	timescales	-0.0217297	25.4747		popout_sustained	timescales	-0.0524593	20.5453			single_transient	7.68811		single_sustained	-3.14788		popout_transient	-8.31766		popout_sustained	0.709082
							single_transient	timescales	0.138131	57.6227		single_sustained	timescales	-0.0168871	67.0034		popout_transient	timescales	-0.00378151	67.6437		popout_sustained	timescales	-0.0839295	61.3821			single_transient	36.2445		single_sustained	-3.80214		popout_transient	-4.18596		popout_sustained	-29.7332
							single_transient	timescales	0.0653747	37.9		single_sustained	timescales	0.0317982	43.3811		popout_transient	timescales	-0.0557624	45.4732		popout_sustained	timescales	-0.0418978	39.522			single_transient	-38.1715		single_sustained	50.1181		popout_transient	-16.0766		popout_sustained	0.0613506
							single_transient	timescales	0.0742975	30.781		single_sustained	timescales	0.0892095	38.3993		popout_transient	timescales	-0.0395369	38.1378		popout_sustained	timescales	-0.0595289	31.7638			single_transient	22.4321		single_sustained	-14.4961		popout_transient	3.66752		popout_sustained	-33.6063
							single_transient	timescales	0.039075	26.3563		single_sustained	timescales	0.0390892	30.158		popout_transient	timescales	-0.0642502	32.5044		popout_sustained	timescales	-0.0423634	26.0745			single_transient	-3.47322		single_sustained	12.9059		popout_transient	13.7327		popout_sustained	7.25317
							single_transient	timescales	0.168189	29.2497		single_sustained	timescales	-0.0604138	39.6286		popout_transient	timescales	-0.0113099	41.803		popout_sustained	timescales	-0.0959692	34.2767			single_transient	-15.1981		single_sustained	55.8237		popout_transient	-50.8119		popout_sustained	2.61372
							single_transient	timescales	0.113851	24.2262		single_sustained	timescales	-0.026188	31.6369		popout_transient	timescales	-0.0301367	33.9028		popout_sustained	timescales	-0.0404991	29.3965			single_transient	-16.7398		single_sustained	3.84758		popout_transient	-14.5866		popout_sustained	23.7037
							single_transient	timescales	0.260157	-34.4106		single_sustained	timescales	0.0742814	-13.9663		popout_transient	timescales	0.0751976	-19.8541		popout_sustained	timescales	-0.454991	-48.7804			single_transient	21.4574		single_sustained	-20.1931		popout_transient	-13.53		popout_sustained	27.4885
							single_transient	timescales	-0.0329231	-31.051		single_sustained	timescales	0.269989	-26.3256		popout_transient	timescales	-0.0231487	-32.1782		popout_sustained	timescales	-0.120811	-42.12			single_transient	-20.4724		single_sustained	14.0624		popout_transient	25.261		popout_sustained	-6.39238
							single_transient	timescales	0.0463953	31.332		single_sustained	timescales	0.0258398	35.3075		popout_transient	timescales	0.0167158	33.7546		popout_sustained	timescales	-0.0242674	32.8781			single_transient	-34.7996		single_sustained	41.1307		popout_transient	42.4853		popout_sustained	-77.3476
							single_transient	timescales	0.000223398	-40.7858		single_sustained	timescales	0.0179791	-40.2993		popout_transient	timescales	-0.0481863	-38.2428		popout_sustained	timescales	0.0285934	-38.7042			single_transient	9.48163		single_sustained	-17.9062		popout_transient	-26.7954		popout_sustained	12.9465
							single_transient	timescales	-0.0304963	64.796		single_sustained	timescales	0.0100204	62.8896		popout_transient	timescales	0.00192879	62.5262		popout_sustained	timescales	-0.0465062	59.2676			single_transient	-19.5473		single_sustained	3.30296		popout_transient	53.879		popout_sustained	-20.6066
							single_transient	timescales	0.229664	-50.9465		single_sustained	timescales	-0.167768	-39.0059		popout_transient	timescales	0.013593	-35.3277		popout_sustained	timescales	-0.00649778	-35.0842			single_transient	-15.798		single_sustained	-5.68781		popout_transient	-1.19661		popout_sustained	22.1647
							single_transient	timescales	0.057645	-37.7064		single_sustained	timescales	0.0215256	-33.0438		popout_transient	timescales	-0.0517723	-30.8921		popout_sustained	timescales	-0.00114511	-33.6899			single_transient	35.7376		single_sustained	-29.5657		popout_transient	1.53814		popout_sustained	-9.41095
							single_transient	timescales	0.116009	-47.9885		single_sustained	timescales	-0.0955783	-42.2406		popout_transient	timescales	0.0489259	-42.3048		popout_sustained	timescales	0.00952098	-39.0511			single_transient	-19.8052		single_sustained	14.3687		popout_transient	15.9387		popout_sustained	-22.2036
							single_transient	timescales	0.0571429	-61.2437		single_sustained	timescales	-0.00871477	-57.4083		popout_transient	timescales	-0.0107862	-56.6145		popout_sustained	timescales	-0.0399808	-60.0685			single_transient	-12.8277		single_sustained	-12.7887		popout_transient	-8.65436		popout_sustained	14.2782
							single_transient	timescales	0.147508	-48.2749		single_sustained	timescales	-0.186107	-42.6566		popout_transient	timescales	-0.000676666	-37.75		popout_sustained	timescales	0.083503	-31.753			single_transient	15.2933		single_sustained	-44.9911		popout_transient	-3.26994		popout_sustained	41.3019
							single_transient	timescales	0.0166027	-8.2441		single_sustained	timescales	-0.0190736	-7.56269		popout_transient	timescales	-0.027693	-5.61115		popout_sustained	timescales	0.102815	0.364196			single_transient	19.9421		single_sustained	-14.449		popout_transient	15.2967		popout_sustained	-15.8338
							single_transient	timescales	0.0719733	28.3301		single_sustained	timescales	-0.0504699	32.1272		popout_transient	timescales	-0.00752738	33.843		popout_sustained	timescales	-0.00354841	33.1919			single_transient	13.276		single_sustained	-5.57486		popout_transient	-8.66587		popout_sustained	-15.2924
							single_transient	timescales	0.0752655	-6.7328		single_sustained	timescales	0.0790597	0.688724		popout_transient	timescales	-0.00379016	-1.18179		popout_sustained	timescales	-0.11884	-9.96593			single_transient	-15.309		single_sustained	49.7332		popout_transient	-40.1453		popout_sustained	-21.574
							single_transient	timescales	0.0239363	35.9717		single_sustained	timescales	0.0536736	39.0786		popout_transient	timescales	-0.0182902	38.633		popout_sustained	timescales	0.0197279	39.099			single_transient	44.794		single_sustained	-31.503		popout_transient	-26.7272		popout_sustained	-29.3692
							single_transient	timescales	0.0318061	36.6342		single_sustained	timescales	-0.0195575	38.3841		popout_transient	timescales	0.00371239	38.7013		popout_sustained	timescales	0.0225771	40.527			single_transient	-16.8828		single_sustained	10.7895		popout_transient	-12.2851		popout_sustained	23.4184
							single_transient	timescales	-0.0044521	32.2885		single_sustained	timescales	0.0820066	34.1184		popout_transient	timescales	-0.116468	38.0799		popout_sustained	timescales	0.0770398	37.5375			single_transient	-17.7083		single_sustained	6.48083		popout_transient	9.35311		popout_sustained	-34.6324
							single_transient	timescales	0.00509933	25.1065		single_sustained	timescales	0.0606729	27.0571		popout_transient	timescales	0.00483405	25.2156		popout_sustained	timescales	0.0086086	26.091			single_transient	-33.3421		single_sustained	27.3761		popout_transient	-0.89669		popout_sustained	4.3758
							single_transient	timescales	0.0371831	-11.1738		single_sustained	timescales	0.0357823	-7.59315		popout_transient	timescales	-0.0377341	-6.5508		popout_sustained	timescales	0.011986	-7.6638			single_transient	-3.4256		single_sustained	42.5293		popout_transient	-44.8654		popout_sustained	-11.4622
							single_transient	timescales	0.000735872	35.7136		single_sustained	timescales	0.0861676	38.0213		popout_transient	timescales	0.0594969	32.6458		popout_sustained	timescales	-0.0706887	30.6592			single_transient	-13.4597		single_sustained	-14.0552		popout_transient	-5.08051		popout_sustained	51.5196
							single_transient	timescales	0.0987651	22.8887		single_sustained	timescales	-0.057512	28.4067		popout_transient	timescales	-0.0381042	31.9103		popout_sustained	timescales	0.0371196	32.5937			single_transient	37.6832		single_sustained	-43.4676		popout_transient	9.55557		popout_sustained	32.5819
							single_transient	timescales	0.0225983	-0.683392		single_sustained	timescales	-0.0103752	0.65205		popout_transient	timescales	-0.0202441	1.98527		popout_sustained	timescales	0.025024	2.73142			single_transient	-28.87		single_sustained	35.8257		popout_transient	34.7639		popout_sustained	-49.8889
							single_transient	timescales	0.00782166	25.6509		single_sustained	timescales	0.0486549	27.4806		popout_transient	timescales	-0.00907997	26.6833		popout_sustained	timescales	0.00326144	26.4428			single_transient	-30.2995		single_sustained	46.8986		popout_transient	-21.863		popout_sustained	-27.8679
							single_transient	timescales	0.133423	-29.7715		single_sustained	timescales	-0.138849	-23.9178		popout_transient	timescales	0.0534123	-23.0848		popout_sustained	timescales	-0.0348234	-22.7994			single_transient	-3.89601		single_sustained	20.639		popout_transient	5.85378		popout_sustained	-15.7854
							single_transient	timescales	0.0664966	13.1534		single_sustained	timescales	-0.0265507	17.1872		popout_transient	timescales	-0.0407144	20.0173		popout_sustained	timescales	0.00559916	18.2866			single_transient	-9.00637		single_sustained	26.3081		popout_transient	9.61338		popout_sustained	-11.955
							single_transient	timescales	-0.132419	-20.0229		single_sustained	timescales	-0.0584069	-30.9682		popout_transient	timescales	-0.0311178	-27.8075		popout_sustained	timescales	0.0404397	-26.5179			single_transient	8.55851		single_sustained	-28.3936		popout_transient	19.594		popout_sustained	4.83525
							single_transient	timescales	-0.0155488	1.53856		single_sustained	timescales	-0.0485502	-0.837872		popout_transient	timescales	0.0532436	-2.3594		popout_sustained	timescales	0.0272954	2.40477			single_transient	-7.86396		single_sustained	11.8373		popout_transient	28.3033		popout_sustained	-30.6657
							single_transient	timescales	0.0762543	-40.1623		single_sustained	timescales	-0.0704691	-36.5842		popout_transient	timescales	0.000705189	-34.7767		popout_sustained	timescales	0.011628	-33.8997			single_transient	-3.61425		single_sustained	11.3562		popout_transient	16.0496		popout_sustained	-36.2947
							single_transient	timescales	6.10786e-05	-31.7292		single_sustained	timescales	-0.00300879	-31.8036		popout_transient	timescales	-0.010457	-31.1764		popout_sustained	timescales	-0.00321427	-31.9571			single_transient	-5.34262		single_sustained	-20.4957		popout_transient	-5.27855		popout_sustained	37.7273
							single_transient	timescales	0.0766212	9.76194		single_sustained	timescales	-0.104513	12.4751		popout_transient	timescales	0.0953621	10.2095		popout_sustained	timescales	-0.00801236	14.6317			single_transient	-5.26463		single_sustained	15.8622		popout_transient	0.808376		popout_sustained	-14.3389
							single_transient	timescales	0.0488451	-13.4766		single_sustained	timescales	-0.0411746	-11.0809		popout_transient	timescales	0.0327795	-11.7222		popout_sustained	timescales	0.0049152	-9.64809			single_transient	23.868		single_sustained	-12.852		popout_transient	-5.58345		popout_sustained	-9.54716
							single_transient	timescales	0.225236	37.5647		single_sustained	timescales	-0.136317	50.0136		popout_transient	timescales	0.111709	47.7231		popout_sustained	timescales	-0.171641	41.1817			single_transient	26.3179		single_sustained	-41.7189		popout_transient	21.1312		popout_sustained	6.1993
							single_transient	timescales	0.0546554	17.8783		single_sustained	timescales	-0.0097697	21.5092		popout_transient	timescales	0.0203207	20.6992		popout_sustained	timescales	-0.00365674	21.5007			single_transient	17.1119		single_sustained	-3.6499		popout_transient	-29.6597		popout_sustained	-7.01418
							single_transient	timescales	0.167002	33.9547		single_sustained	timescales	-0.0278801	45.1007		popout_transient	timescales	0.283087	30.9844		popout_sustained	timescales	-0.188303	32.2269			single_transient	-1.98732		single_sustained	32.8914		popout_transient	16.8865		popout_sustained	-40.4108
							single_transient	timescales	0.0395391	15.4314		single_sustained	timescales	-0.0188805	17.7489		popout_transient	timescales	0.015456	17.4325		popout_sustained	timescales	0.0655285	22.977			single_transient	-6.2935		single_sustained	11.7403		popout_transient	14.3892		popout_sustained	-22.2287
							single_transient	timescales	-0.125722	42.697		single_sustained	timescales	0.0305116	34.5553		popout_transient	timescales	0.279501	19.0988		popout_sustained	timescales	0.123821	42.7019			single_transient	8.27369		single_sustained	-15.108		popout_transient	15.1298		popout_sustained	20.3599
							single_transient	timescales	-0.0379178	26.1892		single_sustained	timescales	-0.0232645	22.8839		popout_transient	timescales	0.0365337	21.5769		popout_sustained	timescales	0.122299	32.328			single_transient	-17.2823		single_sustained	14.9879		popout_transient	38.6087		popout_sustained	-9.32639
							single_transient	timescales	-0.372196	-4.11814		single_sustained	timescales	-0.00870605	-30.8134		popout_transient	timescales	0.280361	-45.2886		popout_sustained	timescales	0.255537	-12.1247			single_transient	-36.6788		single_sustained	14.3745		popout_transient	-8.38827		popout_sustained	25.3264
							single_transient	timescales	-0.0860201	31.619		single_sustained	timescales	-0.0182761	25.0236		popout_transient	timescales	0.000836781	25.4581		popout_sustained	timescales	0.0994257	32.6848			single_transient	17.075		single_sustained	-17.9153		popout_transient	-32.5821		popout_sustained	7.72102
							single_transient	timescales	-0.166702	12.9636		single_sustained	timescales	0.0311411	1.92426		popout_transient	timescales	-0.0116219	1.71867		popout_sustained	timescales	-0.0108943	0.322146			single_transient	13.4024		single_sustained	50.612		popout_transient	-35.741		popout_sustained	2.49694
							single_transient	timescales	-0.0968818	3.98009		single_sustained	timescales	-0.0251571	-3.56777		popout_transient	timescales	-0.0126622	-2.24526		popout_sustained	timescales	0.0133532	-1.94464			single_transient	21.0903		single_sustained	-40.0809		popout_transient	-8.02475		popout_sustained	51.3955
							single_transient	timescales	0.0101986	7.30384		single_sustained	timescales	-0.0261609	7.34435		popout_transient	timescales	0.0168807	7.1438		popout_sustained	timescales	-0.00517718	7.65506			single_transient	10.5355		single_sustained	-18.606		popout_transient	10.9274		popout_sustained	3.52892
							single_transient	timescales	0.0970344	-2.12		single_sustained	timescales	0.0216644	5.34729		popout_transient	timescales	-0.00572799	5.08065		popout_sustained	timescales	-0.0875839	-1.54707			single_transient	12.0059		single_sustained	-9.04429		popout_transient	24.0743		popout_sustained	-9.66358
							single_transient	timescales	0.00368669	-33.2738		single_sustained	timescales	-0.0388073	-34.0273		popout_transient	timescales	0.0257204	-34.3605		popout_sustained	timescales	-0.0479616	-36.4765			single_transient	-0.522462		single_sustained	-11.315		popout_transient	2.48486		popout_sustained	2.71809
							single_transient	timescales	0.0553582	33.0845		single_sustained	timescales	0.029267	37.7872		popout_transient	timescales	-0.17974	46.4473		popout_sustained	timescales	0.106834	44.7391			single_transient	-20.9486		single_sustained	-11.3855		popout_transient	31.8694		popout_sustained	47.2139
							single_transient	timescales	-0.139629	-9.63249		single_sustained	timescales	-0.017982	-20.0323		popout_transient	timescales	0.0177209	-20.491		popout_sustained	timescales	0.143846	-9.16982			single_transient	55.6524		single_sustained	-22.7486		popout_transient	-33.4844		popout_sustained	-5.84518
							single_transient	timescales	0.095692	19.9434		single_sustained	timescales	0.0405377	27.8092		popout_transient	timescales	-0.0546313	29.6132		popout_sustained	timescales	-0.0565278	22.6644			single_transient	12.5146		single_sustained	-16.1841		popout_transient	4.55814		popout_sustained	18.8498
							single_transient	timescales	0.0421965	-11.8305		single_sustained	timescales	-0.0248714	-9.48082		popout_transient	timescales	0.0212909	-9.94641		popout_sustained	timescales	-0.00897026	-9.47789			single_transient	-8.74369		single_sustained	-1.47402		popout_transient	-12.6228		popout_sustained	-1.73321
							single_transient	timescales	0.18641	-15.2179		single_sustained	timescales	-0.0920326	-4.37081		popout_transient	timescales	0.00881522	-2.42428		popout_sustained	timescales	-0.0777016	-7.57538			single_transient	-27.1114		single_sustained	5.84149		popout_transient	33.8878		popout_sustained	-4.55043
							single_transient	timescales	0.054596	36.0141		single_sustained	timescales	-0.0545423	38.4689		popout_transient	timescales	0.0240936	38.6329		popout_sustained	timescales	-0.0272834	37.9254			single_transient	-0.818838		single_sustained	-2.46387		popout_transient	4.95644		popout_sustained	-21.6261
							single_transient	timescales	-0.00909266	16.2066		single_sustained	timescales	0.0265549	16.255		popout_transient	timescales	0.0188981	14.5689		popout_sustained	timescales	-0.0664599	10.7587			single_transient	32.7935		single_sustained	-10.766		popout_transient	-22.2507		popout_sustained	8.05353
							single_transient	timescales	0.0510918	-58.1384		single_sustained	timescales	-0.0757911	-56.4889		popout_transient	timescales	-0.00418645	-54.2856		popout_sustained	timescales	-0.0115393	-55.3388			single_transient	-6.3901		single_sustained	-5.7652		popout_transient	16.6728		popout_sustained	10.9327
							single_transient	timescales	0.14085	-49.67		single_sustained	timescales	-0.0367554	-40.616		popout_transient	timescales	0.0305173	-41.2544		popout_sustained	timescales	-0.151897	-50.6275			single_transient	33.379		single_sustained	-37.5642		popout_transient	-14.552		popout_sustained	-0.415761
							single_transient	timescales	0.0979976	-50.7757		single_sustained	timescales	-0.0333031	-44.6786		popout_transient	timescales	0.0157472	-44.6328		popout_sustained	timescales	-0.0842548	-49.8938			single_transient	1.57559		single_sustained	-35.4252		popout_transient	42.0036		popout_sustained	-0.193559
							single_transient	timescales	0.043214	-38.9102		single_sustained	timescales	-0.0552853	-37.2842		popout_transient	timescales	0.0225519	-37.0198		popout_sustained	timescales	-0.0361775	-38.4507			single_transient	10.7811		single_sustained	1.75125		popout_transient	25.9171		popout_sustained	-6.39409
							single_transient	timescales	0.183774	-52.9006		single_sustained	timescales	-0.311129	-47.9755		popout_transient	timescales	0.10344	-45.2569		popout_sustained	timescales	0.0585232	-35.6042			single_transient	15.5688		single_sustained	1.06603		popout_transient	7.31182		popout_sustained	-11.3995
							single_transient	timescales	0.0377905	-43.5407		single_sustained	timescales	-0.0880856	-43.1589		popout_transient	timescales	0.0654816	-44.2874		popout_sustained	timescales	-0.0431848	-43.9732			single_transient	-27.1215		single_sustained	-5.99917		popout_transient	45.0395		popout_sustained	18.4768
							single_transient	timescales	0.118576	-34.089		single_sustained	timescales	-0.152404	-29.6459		popout_transient	timescales	0.0576101	-28.6782		popout_sustained	timescales	-0.0107401	-26.4328			single_transient	3.26095		single_sustained	-6.47658		popout_transient	3.01764		popout_sustained	-15.9811
							single_transient	timescales	0.151588	6.23569		single_sustained	timescales	-0.130847	13.5906		popout_transient	timescales	-0.0283835	18.5039		popout_sustained	timescales	0.0398335	19.893			single_transient	7.65237		single_sustained	-11.7335		popout_transient	10.0999		popout_sustained	-5.59096
							single_transient	timescales	0.0733327	9.70072		single_sustained	timescales	-0.0525906	13.539		popout_transient	timescales	-0.0227392	16.108		popout_sustained	timescales	0.0443261	18.1178			single_transient	21.9134		single_sustained	6.25533		popout_transient	22.3953		popout_sustained	-25.2352
							single_transient	timescales	0.137789	32.6953		single_sustained	timescales	-0.151888	38.5182		popout_transient	timescales	0.260958	28.8082		popout_sustained	timescales	-0.00433644	42.1804			single_transient	-25.417		single_sustained	-0.00724295		popout_transient	74.3749		popout_sustained	-44.9657
							single_transient	timescales	-0.0148207	10.3851		single_sustained	timescales	-0.0293523	8.56294		popout_transient	timescales	0.0241679	8.06376		popout_sustained	timescales	0.0205239	10.8139			single_transient	20.2965		single_sustained	7.94868		popout_transient	-25.4242		popout_sustained	-23.7448
							single_transient	timescales	-0.0386989	38.4072		single_sustained	timescales	-0.013939	35.2904		popout_transient	timescales	-0.0163129	36.5107		popout_sustained	timescales	0.0236603	37.3645			single_transient	15.9546		single_sustained	-16.8742		popout_transient	-5.32934		popout_sustained	29.1267
							single_transient	timescales	-0.16576	28.9531		single_sustained	timescales	-0.0147685	16.7792		popout_transient	timescales	0.0712628	13.4285		popout_sustained	timescales	0.10143	24.4933			single_transient	-7.53714		single_sustained	39.2127		popout_transient	21.8657		popout_sustained	-51.9985
							single_transient	timescales	-0.0217183	41.1791		single_sustained	timescales	-0.0421854	38.5305		popout_transient	timescales	-0.0383954	41.6483		popout_sustained	timescales	0.0167534	40.845			single_transient	-9.34141		single_sustained	4.19963		popout_transient	37.8733		popout_sustained	11.2205
							single_transient	timescales	-0.0898062	49.9607		single_sustained	timescales	-0.0240087	42.9461		popout_transient	timescales	-0.0261009	44.9433		popout_sustained	timescales	0.032855	45.948			single_transient	2.14354		single_sustained	-27.7051		popout_transient	12.1301		popout_sustained	27.8849
							single_transient	timescales	-0.0880298	69.1373		single_sustained	timescales	-0.0306204	62.0759		popout_transient	timescales	-0.130378	69.7148		popout_sustained	timescales	0.0937237	69.6482			single_transient	-15.7245		single_sustained	-5.61938		popout_transient	5.28356		popout_sustained	12.0705
							single_transient	timescales	-0.101485	92.6545		single_sustained	timescales	0.0231481	86.0437		popout_transient	timescales	0.00563591	85.1422		popout_sustained	timescales	-0.0608092	81.0447			single_transient	26.2568		single_sustained	-38.7027		popout_transient	-7.64096		popout_sustained	40.6991
							single_transient	timescales	0.217334	-58.5467		single_sustained	timescales	-0.183533	-47.8955		popout_transient	timescales	-0.129914	-36.2786		popout_sustained	timescales	0.104407	-35.5491			single_transient	-4.98494		single_sustained	-8.00612		popout_transient	-9.12147		popout_sustained	5.03653
							single_transient	timescales	0.129115	-26.3751		single_sustained	timescales	-0.00660652	-17.3665		popout_transient	timescales	0.0913955	-21.9866		popout_sustained	timescales	-0.176504	-29.9448			single_transient	-1.00663		single_sustained	13.5626		popout_transient	-23.9006		popout_sustained	4.60126
							single_transient	timescales	-0.0530451	2.16483		single_sustained	timescales	-0.0436683	-2.75024		popout_transient	timescales	-0.00300348	-1.44977		popout_sustained	timescales	0.0388726	1.201			single_transient	-2.71171		single_sustained	-12.3611		popout_transient	-10.2		popout_sustained	43.7596
							single_transient	timescales	0.107219	-37.0302		single_sustained	timescales	-0.128301	-32.7639		popout_transient	timescales	-0.00135437	-29.3348		popout_sustained	timescales	0.110498	-21.423			single_transient	-11.7846		single_sustained	-8.69653		popout_transient	2.57094		popout_sustained	-16.7399
							single_transient	timescales	0.156305	-39.9477		single_sustained	timescales	-0.0231232	-29.4378		popout_transient	timescales	-0.045028	-26.4712		popout_sustained	timescales	-0.0467197	-32.2078			single_transient	-20.2771		single_sustained	17.0799		popout_transient	-3.73621		popout_sustained	10.0051
							single_transient	timescales	0.0416953	-51.2197		single_sustained	timescales	0.00846721	-48.0331		popout_transient	timescales	0.020964	-49.3542		popout_sustained	timescales	-0.0881118	-54.6202			single_transient	32.6149		single_sustained	-37.2344		popout_transient	3.21062		popout_sustained	-28.1677
							single_transient	timescales	-0.0631771	85.6664		single_sustained	timescales	-0.0226184	80.5818		popout_transient	timescales	0.0296457	79.6191		popout_sustained	timescales	-0.0279928	79.1515			single_transient	-0.786029		single_sustained	1.82681		popout_transient	47.88		popout_sustained	-22.2537
							single_transient	timescales	-0.0915065	-43.0204		single_sustained	timescales	0.0762345	-47.5323		popout_transient	timescales	0.0867348	-54.0763		popout_sustained	timescales	-0.154956	-60.7221			single_transient	44.0972		single_sustained	-47.1727		popout_transient	20.3364		popout_sustained	-3.51532
							single_transient	timescales	-0.0400574	-12.1824		single_sustained	timescales	0.0285952	-14.2825		popout_transient	timescales	0.0133918	-15.7332		popout_sustained	timescales	-0.0498766	-18.6342			single_transient	9.505		single_sustained	-21.3941		popout_transient	15.9327		popout_sustained	-8.76319
							single_transient	timescales	0.0411404	-45.8507		single_sustained	timescales	0.080273	-40.8241		popout_transient	timescales	-0.034156	-41.1339		popout_sustained	timescales	-0.0560123	-46.9716			single_transient	-15.321		single_sustained	-9.45836		popout_transient	31.7589		popout_sustained	5.7378
							single_transient	timescales	-0.129577	-25.1397		single_sustained	timescales	0.233427	-28.2444		popout_transient	timescales	0.103416	-39.7776		popout_sustained	timescales	-0.168325	-46.5144			single_transient	21.1705		single_sustained	-28.9227		popout_transient	-43.154		popout_sustained	5.52113
							single_transient	timescales	-0.158774	-38.9755		single_sustained	timescales	0.0902426	-47.9042		popout_transient	timescales	0.171524	-59.2614		popout_sustained	timescales	-0.0983295	-57.3698			single_transient	-0.0109653		single_sustained	-10.9329		popout_transient	29.515		popout_sustained	-0.485974
							single_transient	timescales	-0.0683639	-44.0445		single_sustained	timescales	0.10428	-46.1765		popout_transient	timescales	0.0603968	-52.0733		popout_sustained	timescales	0.0346845	-46.4002			single_transient	-4.32005		single_sustained	14.4269		popout_transient	2.72658		popout_sustained	-2.9853
							single_transient	timescales	-0.0902006	-44.7478		single_sustained	timescales	0.150973	-47.2105		popout_transient	timescales	0.0450809	-53.5263		popout_sustained	timescales	-0.0277053	-53.1636			single_transient	34.7795		single_sustained	3.59494		popout_transient	8.41443		popout_sustained	-26.1929
							single_transient	timescales	-0.0354857	-45.9396		single_sustained	timescales	-0.143761	-52.2258		popout_transient	timescales	0.0769676	-52.4995		popout_sustained	timescales	0.0115495	-47.6287			single_transient	15.0623		single_sustained	10.3676		popout_transient	29.7738		popout_sustained	-42.1997
							single_transient	timescales	-0.0620287	77.666		single_sustained	timescales	0.215	78.8824		popout_transient	timescales	0.120055	66.959		popout_sustained	timescales	-0.187201	59.7311			single_transient	-19.8821		single_sustained	29.1347		popout_transient	-33.5344		popout_sustained	-20.2948
							single_transient	timescales	-0.0537834	43.3463		single_sustained	timescales	0.130007	42.9244		popout_transient	timescales	0.014862	38.7422		popout_sustained	timescales	-0.0528314	35.705			single_transient	-25.1504		single_sustained	19.1524		popout_transient	14.2424		popout_sustained	5.33932
							single_transient	timescales	0.0307363	-42.6122		single_sustained	timescales	0.121825	-37.2379		popout_transient	timescales	0.0319775	-42.1035		popout_sustained	timescales	-0.150235	-51.2799			single_transient	43.6152		single_sustained	-17.2981		popout_transient	-29.2739		popout_sustained	15.4373
							single_transient	timescales	0.0765483	44.7863		single_sustained	timescales	0.0165443	50.6628		popout_transient	timescales	0.00321407	50.0612		popout_sustained	timescales	-0.0851652	44.0772			single_transient	13.6411		single_sustained	-18.7842		popout_transient	-19.7995		popout_sustained	15.227
							single_transient	timescales	-0.10396	69.9762		single_sustained	timescales	0.10872	65.429		popout_transient	timescales	0.000756506	62.5437		popout_sustained	timescales	-0.0704624	57.493			single_transient	15.4624		single_sustained	-4.33623		popout_transient	-8.70474		popout_sustained	4.48556
							single_transient	timescales	0.00780375	33.8522		single_sustained	timescales	0.0916843	36.8069		popout_transient	timescales	0.00155565	34.3256		popout_sustained	timescales	-0.0411761	31.4325			single_transient	-17.2906		single_sustained	31.2075		popout_transient	-23.6344		popout_sustained	-1.93041
							single_transient	timescales	-0.202847	56.2328		single_sustained	timescales	0.083003	43.9806		popout_transient	timescales	-0.0142729	42.5566		popout_sustained	timescales	-0.00470304	41.4683			single_transient	9.83531		single_sustained	-6.15963		popout_transient	23.014		popout_sustained	-7.67943
							single_transient	timescales	-0.177206	82.2842		single_sustained	timescales	0.230914	75.7267		popout_transient	timescales	0.128343	62.9521		popout_sustained	timescales	-0.0527262	65.8737			single_transient	3.54006		single_sustained	5.84866		popout_transient	-15.1841		popout_sustained	-4.37267
							single_transient	timescales	-0.0754687	26.373		single_sustained	timescales	0.127911	24.3543		popout_transient	timescales	0.0835518	16.6246		popout_sustained	timescales	-0.0840925	14.9312			single_transient	13.948		single_sustained	-48.9646		popout_transient	21.0259		popout_sustained	39.0745
							single_transient	timescales	-0.172294	57.8699		single_sustained	timescales	0.240629	51.9159		popout_transient	timescales	0.197261	35.2728		popout_sustained	timescales	-0.03467	43.1131			single_transient	-4.67734		single_sustained	-2.73767		popout_transient	34.2388		popout_sustained	0.947941
							single_transient	timescales	0.0763284	-48.0198		single_sustained	timescales	-0.0723035	-44.4844		popout_transient	timescales	0.0596961	-45.7227		popout_sustained	timescales	-0.109064	-50.4711			single_transient	5.81165		single_sustained	-1.64863		popout_transient	-8.69814		popout_sustained	-9.5519
							single_transient	timescales	-0.0603376	19.8512		single_sustained	timescales	0.0142469	15.9334		popout_transient	timescales	-0.00894741	16.0297		popout_sustained	timescales	0.00153178	15.6712			single_transient	4.14594		single_sustained	37.1693		popout_transient	-21.8706		popout_sustained	-26.1785
							single_transient	timescales	0.0314135	-40.7866		single_sustained	timescales	0.329531	-29.9277		popout_transient	timescales	-0.102332	-33.1861		popout_sustained	timescales	-0.208808	-53.6377			single_transient	5.10843		single_sustained	11.0437		popout_transient	-2.52103		popout_sustained	-16.7521
							single_transient	timescales	-0.077464	-29.7572		single_sustained	timescales	0.0206853	-34.7243		popout_transient	timescales	0.313051	-51.6832		popout_sustained	timescales	-0.2139	-50.7185			single_transient	28.9559		single_sustained	-45.8298		popout_transient	8.22364		popout_sustained	-7.41514
							single_transient	timescales	-0.030729	-51.8685		single_sustained	timescales	-0.0115494	-54.356		popout_transient	timescales	0.155289	-62.1975		popout_sustained	timescales	-0.0740007	-59.3997			single_transient	2.64735		single_sustained	9.41806		popout_transient	15.1554		popout_sustained	-5.41336
							single_transient	timescales	-0.0108521	-46.6116		single_sustained	timescales	-0.0430517	-48.5101		popout_transient	timescales	0.220879	-58.9669		popout_sustained	timescales	-0.104507	-54.9332			single_transient	10.237		single_sustained	-0.452563		popout_transient	17.0758		popout_sustained	-32.4144
							single_transient	timescales	-0.0224086	-69.6943		single_sustained	timescales	0.0337597	-70.4042		popout_transient	timescales	0.0674483	-74.8251		popout_sustained	timescales	-0.0247768	-73.0778			single_transient	5.4454		single_sustained	19.5655		popout_transient	-23.1262		popout_sustained	-22.2311
							single_transient	timescales	0.0395017	-48.1368		single_sustained	timescales	0.032562	-44.4755		popout_transient	timescales	0.160694	-53.7551		popout_sustained	timescales	-0.131741	-54.8451			single_transient	18.0853		single_sustained	-4.83828		popout_transient	-15.7586		popout_sustained	22.2985
							single_transient	timescales	-0.0546564	-79.6786		single_sustained	timescales	0.101825	-80.9001		popout_transient	timescales	-0.00324363	-83.3951		popout_sustained	timescales	-0.0124533	-84.4649			single_transient	-16.0887		single_sustained	-35.6994		popout_transient	-6.72648		popout_sustained	37.2191
							single_transient	timescales	-0.00988286	10.8579		single_sustained	timescales	0.0307128	10.959		popout_transient	timescales	0.189015	0.242562		popout_sustained	timescales	-0.05243	6.36744			single_transient	-23.0066		single_sustained	53.2009		popout_transient	-2.79381		popout_sustained	-21.929
							single_transient	timescales	-0.00378575	-19.4593		single_sustained	timescales	0.094948	-17.2433		popout_transient	timescales	0.0193837	-20.745		popout_sustained	timescales	-0.0285008	-21.7875			single_transient	-27.6297		single_sustained	-2.72013		popout_transient	10.8953		popout_sustained	12.1783
							single_transient	timescales	-0.14585	-23.8555		single_sustained	timescales	0.0678856	-32.4502		popout_transient	timescales	0.183336	-43.8418		popout_sustained	timescales	-0.0691246	-39.2208			single_transient	-13.305		single_sustained	22.2201		popout_transient	34.8203		popout_sustained	-19.9403
							single_transient	timescales	0.0758798	-35.6408		single_sustained	timescales	-0.0298825	-31.0271		popout_transient	timescales	-0.150153	-22.3704		popout_sustained	timescales	0.109169	-22.3582			single_transient	-8.9994		single_sustained	11.5113		popout_transient	-11.5673		popout_sustained	13.5584
							single_transient	timescales	-0.107355	-40.7017		single_sustained	timescales	0.00116534	-48.3054		popout_transient	timescales	0.00174085	-48.4272		popout_sustained	timescales	-0.0526774	-52.1415			single_transient	33.3244		single_sustained	-28.0971		popout_transient	22.6856		popout_sustained	-24.357
							single_transient	timescales	-0.152524	-44.2141		single_sustained	timescales	0.110956	-52.1562		popout_transient	timescales	0.101579	-60.3874		popout_sustained	timescales	-0.150579	-65.9385			single_transient	-9.40849		single_sustained	13.0133		popout_transient	-1.43826		popout_sustained	16.0976
							single_transient	timescales	-0.196173	-53.171		single_sustained	timescales	0.0764697	-65.1197		popout_transient	timescales	0.0697569	-70.7794		popout_sustained	timescales	-0.0330089	-69.5058			single_transient	10.2634		single_sustained	-31.3621		popout_transient	21.3472		popout_sustained	-1.98077
							single_transient	timescales	0.00513742	-36.2021		single_sustained	timescales	-0.0325579	-36.6889		popout_transient	timescales	0.053086	-38.6208		popout_sustained	timescales	-0.0213067	-37.3761			single_transient	0.464313		single_sustained	1.62298		popout_transient	-29.8396		popout_sustained	30.2
							single_transient	timescales	-0.154759	-46.1941		single_sustained	timescales	0.149355	-53.2901		popout_transient	timescales	0.116222	-63.2943		popout_sustained	timescales	0.0253449	-55.3683			single_transient	-12.5988		single_sustained	3.89536		popout_transient	27.7946		popout_sustained	-11.0707
							single_transient	timescales	-0.0842572	-40.3529		single_sustained	timescales	0.070146	-44.5086		popout_transient	timescales	0.0526352	-49.1049		popout_sustained	timescales	0.033258	-43.9419			single_transient	-23.5108		single_sustained	10.0587		popout_transient	-8.34719		popout_sustained	11.9915
							single_transient	timescales	-0.155971	-57.3633		single_sustained	timescales	0.0892348	-66.119		popout_transient	timescales	0.0194695	-69.4757		popout_sustained	timescales	0.0484845	-64.9519			single_transient	22.3784		single_sustained	-26.3815		popout_transient	-5.76077		popout_sustained	0.0548351
							single_transient	timescales	-0.272197	36.7648		single_sustained	timescales	0.171712	21.9028		popout_transient	timescales	0.103227	11.9949		popout_sustained	timescales	0.142328	27.6906			single_transient	14.8523		single_sustained	-29.2851		popout_transient	-18.9847		popout_sustained	0.579212
							single_transient	timescales	-0.149242	43.4916		single_sustained	timescales	0.13198	36.3333		popout_transient	timescales	0.054628	30.014		popout_sustained	timescales	0.0401141	35.7768			single_transient	-18.9918		single_sustained	14.9495		popout_transient	29.5616		popout_sustained	28.8179
							single_transient	timescales	-0.0497876	-57.1471		single_sustained	timescales	0.0369831	-59.7196		popout_transient	timescales	-0.012634	-60.025		popout_sustained	timescales	0.0130815	-59.7425			single_transient	39.5576		single_sustained	-7.45943		popout_transient	6.68313		popout_sustained	-22.8709
							single_transient	timescales	0.0675305	-66.29		single_sustained	timescales	-0.102468	-64.1698		popout_transient	timescales	-0.051201	-58.8027		popout_sustained	timescales	-0.0421198	-64.5307			single_transient	-19.3511		single_sustained	12.507		popout_transient	-0.397027		popout_sustained	21.7058
							single_transient	timescales	-0.0226058	56.8843		single_sustained	timescales	0.00430331	55.3895		popout_transient	timescales	-0.0759276	59.2587		popout_sustained	timescales	-0.00803951	54.696			single_transient	5.45334		single_sustained	9.05133		popout_transient	14.0424		popout_sustained	-3.18716
							single_transient	timescales	-0.0681944	43.0058		single_sustained	timescales	0.0425066	39.269		popout_transient	timescales	0.04391	35.8536		popout_sustained	timescales	-0.0326771	35.7957			single_transient	15.6806		single_sustained	28.9777		popout_transient	2.97296		popout_sustained	-11.8165
							single_transient	timescales	-0.056326	34.3309		single_sustained	timescales	0.102624	33.0116		popout_transient	timescales	-0.0890757	34.9969		popout_sustained	timescales	-0.0105373	29.5643			single_transient	-4.07815		single_sustained	2.54508		popout_transient	-6.6935		popout_sustained	-0.990583
							single_transient	timescales	-0.0370379	35.7537		single_sustained	timescales	0.0866365	35.3874		popout_transient	timescales	0.0453097	30.7437		popout_sustained	timescales	-0.00210855	32.9675			single_transient	7.68266		single_sustained	27.92		popout_transient	-30.6709		popout_sustained	-7.05582
							single_transient	timescales	-0.152474	-25.8064		single_sustained	timescales	0.118643	-33.5437		popout_transient	timescales	0.058325	-39.7078		popout_sustained	timescales	0.00447546	-36.3258			single_transient	-6.51741		single_sustained	21.0393		popout_transient	-47.8553		popout_sustained	-1.4249
							single_transient	timescales	-0.042376	-70.9137		single_sustained	timescales	0.0417741	-72.8337		popout_transient	timescales	0.0203591	-74.9948		popout_sustained	timescales	-0.0108258	-74.7092			single_transient	-4.09768		single_sustained	14.0393		popout_transient	-1.65783		popout_sustained	8.60592
							single_transient	timescales	-0.0754899	65.9096		single_sustained	timescales	0.20715	65.9633		popout_transient	timescales	0.0568799	57.5585		popout_sustained	timescales	-0.061697	56.0843			single_transient	15.4672		single_sustained	18.8079		popout_transient	2.52858		popout_sustained	-15.6278
							single_transient	timescales	-0.125752	-0.463873		single_sustained	timescales	-0.0351122	-10.3253		popout_transient	timescales	0.0310679	-11.0356		popout_sustained	timescales	0.0237431	-7.69099			single_transient	0.15798		single_sustained	2.97447		popout_transient	21.8765		popout_sustained	-11.3942
							single_transient	timescales	0.0414236	2.05198		single_sustained	timescales	-0.0170162	4.5523		popout_transient	timescales	0.021852	3.85168		popout_sustained	timescales	0.0195634	6.411			single_transient	-0.310551		single_sustained	10.2746		popout_transient	23.546		popout_sustained	-13.7502
							single_transient	timescales	-0.191684	-39.1039		single_sustained	timescales	0.133941	-49.2291		popout_transient	timescales	0.111168	-58.5648		popout_sustained	timescales	-0.130593	-62.1693			single_transient	15.3607		single_sustained	18.0157		popout_transient	-2.15831		popout_sustained	-21.7196
							single_transient	timescales	-0.0681025	-34.2117		single_sustained	timescales	-0.0613691	-40.6608		popout_transient	timescales	0.125281	-45.6247		popout_sustained	timescales	0.0152029	-37.9562			single_transient	4.18945		single_sustained	11.5128		popout_transient	9.26351		popout_sustained	-14.639
							single_transient	timescales	-0.102334	-45.9009		single_sustained	timescales	-0.0285267	-53.9247		popout_transient	timescales	0.167904	-61.9835		popout_sustained	timescales	-0.0165155	-54.3711			single_transient	-27.3183		single_sustained	37.9211		popout_transient	4.84725		popout_sustained	-10.8443
							single_transient	timescales	-0.012797	-70.4897		single_sustained	timescales	-0.00607039	-71.5586		popout_transient	timescales	0.0300373	-72.975		popout_sustained	timescales	0.016872	-70.1809			single_transient	34.0053		single_sustained	-23.531		popout_transient	-29.4373		popout_sustained	30.8818
							single_transient	timescales	-0.0597233	-20.9188		single_sustained	timescales	0.101033	-22.5214		popout_transient	timescales	0.0964244	-30.2226		popout_sustained	timescales	-0.253665	-43.4914			single_transient	-21.5489		single_sustained	30.4048		popout_transient	1.25244		popout_sustained	-6.21083
							single_transient	timescales	-0.123174	-45.7927		single_sustained	timescales	0.0665019	-52.8112		popout_transient	timescales	0.213249	-65.7353		popout_sustained	timescales	-0.0430996	-57.6654			single_transient	-19.3146		single_sustained	4.53212		popout_transient	7.16663		popout_sustained	15.8182
							single_transient	timescales	-0.074672	-73.2614		single_sustained	timescales	0.0637001	-76.9042		popout_transient	timescales	0.00485077	-78.8258		popout_sustained	timescales	0.027979	-76.5501			single_transient	-19.112		single_sustained	-8.9858		popout_transient	25.8382		popout_sustained	24.5456
							single_transient	timescales	0.254427	-34.3412		single_sustained	timescales	-0.317177	-24.5502		popout_transient	timescales	0.24619	-29.1595		popout_sustained	timescales	-0.000431307	-16.2797			single_transient	1.5068		single_sustained	1.71168		popout_transient	-19.2276		popout_sustained	-19.3504
							single_transient	timescales	0.00908169	-36.7745		single_sustained	timescales	-0.000383263	-36.1388		popout_transient	timescales	0.157374	-44.3819		popout_sustained	timescales	0.00471132	-35.7884			single_transient	-37.9861		single_sustained	32.1355		popout_transient	8.74243		popout_sustained	-2.9167
							single_transient	timescales	-0.0192359	-41.0625		single_sustained	timescales	0.0547186	-40.9982		popout_transient	timescales	0.00193861	-42.532		popout_sustained	timescales	0.00290065	-42.2208			single_transient	9.19209		single_sustained	7.49235		popout_transient	34.1594		popout_sustained	-23.7975
							single_transient	timescales	0.0216805	18.2421		single_sustained	timescales	-0.0845101	17.5718		popout_transient	timescales	0.0944238	14.8319		popout_sustained	timescales	0.102442	27.1845			single_transient	16.3696		single_sustained	-32.8148		popout_transient	-13.1187		popout_sustained	28.5604
							single_transient	timescales	-0.0231622	4.37202		single_sustained	timescales	0.0297172	3.50273		popout_transient	timescales	0.0414931	0.54889		popout_sustained	timescales	0.0331298	5.11832			single_transient	-2.11151		single_sustained	-2.11033		popout_transient	26.4054		popout_sustained	-35.2005
							single_transient	timescales	-0.0507175	-0.750461		single_sustained	timescales	0.00150352	-4.3177		popout_transient	timescales	0.0193467	-5.37166		popout_sustained	timescales	0.0522533	-0.582117			single_transient	12.6291		single_sustained	-10.0897		popout_transient	21.696		popout_sustained	6.49391
							single_transient	timescales	-0.0115827	24.1501		single_sustained	timescales	-0.00404115	23.2206		popout_transient	timescales	0.0373617	21.367		popout_sustained	timescales	0.0390903	26.1504			single_transient	17.479		single_sustained	-12.434		popout_transient	-0.56869		popout_sustained	2.16919
							single_transient	timescales	-0.00959376	40.7274		single_sustained	timescales	-0.0542711	38.6247		popout_transient	timescales	0.154427	31.9466		popout_sustained	timescales	0.00428753	40.3549			single_transient	-1.05452		single_sustained	15.7891		popout_transient	-5.74203		popout_sustained	-35.6259
							single_transient	timescales	0.0230941	26.0001		single_sustained	timescales	-0.0398603	26.5991		popout_transient	timescales	0.046697	25.1934		popout_sustained	timescales	0.0362961	30.2645			single_transient	4.68213		single_sustained	-6.58312		popout_transient	-31.3707		popout_sustained	36.1866
							single_transient	timescales	-0.149248	43.7331		single_sustained	timescales	0.024109	33.7508		popout_transient	timescales	0.0273493	31.6855		popout_sustained	timescales	0.00956289	33.8107			single_transient	22.9071		single_sustained	5.76575		popout_transient	-10.0419		popout_sustained	-17.0701
							single_transient	timescales	0.0960885	26.5829		single_sustained	timescales	-0.0866238	31.1487		popout_transient	timescales	-0.0190429	34.4146		popout_sustained	timescales	0.0347575	35.9269			single_transient	-11.1162		single_sustained	11.7395		popout_transient	10.1634		popout_sustained	-8.03421
							single_transient	timescales	0.434555	-39.3347		single_sustained	timescales	-0.341792	-17.3788		popout_transient	timescales	0.00833294	-8.86988		popout_sustained	timescales	-0.0991994	-15.5993			single_transient	-6.31333		single_sustained	27.3142		popout_transient	30.1838		popout_sustained	-11.5696
							single_transient	timescales	0.214249	-10.1977		single_sustained	timescales	-0.201706	-0.24154		popout_transient	timescales	-0.0248734	6.3423		popout_sustained	timescales	-0.0313434	2.77351			single_transient	-27.6315		single_sustained	40.0577		popout_transient	-1.951		popout_sustained	8.79423
							single_transient	timescales	-0.0291582	88.8746		single_sustained	timescales	0.0967778	89.3341		popout_transient	timescales	-0.203194	97.4572		popout_sustained	timescales	0.0069497	87.3032			single_transient	-18.6458		single_sustained	32.3222		popout_transient	-26.9421		popout_sustained	12.9062
							single_transient	timescales	0.0560837	18.3634		single_sustained	timescales	-0.0585209	20.8199		popout_transient	timescales	0.00482738	22.0984		popout_sustained	timescales	0.005813	22.7715			single_transient	15.5372		single_sustained	-36.8998		popout_transient	-13.5143		popout_sustained	4.24497
							single_transient	timescales	0.116072	50.4017		single_sustained	timescales	-0.242571	52.3068		popout_transient	timescales	-0.169309	67.5349		popout_sustained	timescales	0.303259	80.5641			single_transient	0.0905354		single_sustained	7.67463		popout_transient	-7.43795		popout_sustained	7.16518
							single_transient	timescales	-0.0773232	63.2574		single_sustained	timescales	-0.0179309	57.2895		popout_transient	timescales	-0.0282344	59.2395		popout_sustained	timescales	0.171621	70.1572			single_transient	-19.3896		single_sustained	54.816		popout_transient	23.363		popout_sustained	-27.4988
							single_transient	timescales	-0.0973666	18.538		single_sustained	timescales	0.0563271	13.0884		popout_transient	timescales	0.00255082	11.4803		popout_sustained	timescales	-0.0321	9.2951			single_transient	-8.50443		single_sustained	-22.7689		popout_transient	5.51907		popout_sustained	15.8572
							single_transient	timescales	-0.115311	-54.3951		single_sustained	timescales	-0.054204	-64.0137		popout_transient	timescales	-0.0825229	-58.2673		popout_sustained	timescales	0.0634252	-58.013			single_transient	-16.3291		single_sustained	17.2897		popout_transient	5.45621		popout_sustained	-0.449211
							single_transient	timescales	-0.0655643	47.1808		single_sustained	timescales	-0.0888359	40.1932		popout_transient	timescales	-0.0611354	45.7245		popout_sustained	timescales	0.162562	54.2624			single_transient	-17.9204		single_sustained	32.1641		popout_transient	31.8808		popout_sustained	-21.5497
							single_transient	timescales	-0.223113	-4.48954		single_sustained	timescales	0.0414323	-19.271		popout_transient	timescales	0.00935001	-20.8458		popout_sustained	timescales	0.02903	-18.2582			single_transient	-0.152669		single_sustained	-14.0833		popout_transient	14.9054		popout_sustained	25.7048
							single_transient	timescales	-0.107998	53.7131		single_sustained	timescales	0.0152395	46.4321		popout_transient	timescales	0.00865309	45.5795		popout_sustained	timescales	-0.0469609	42.6407			single_transient	17.9428		single_sustained	-4.97356		popout_transient	41.6416		popout_sustained	-46.0583
							single_transient	timescales	0.0235794	79.1194		single_sustained	timescales	0.0251294	81.4539		popout_transient	timescales	0.0696093	77.1457		popout_sustained	timescales	0.0583484	85.0115			single_transient	-25.9742		single_sustained	29.7581		popout_transient	-5.21548		popout_sustained	-9.48246
							single_transient	timescales	0.112041	19.0211		single_sustained	timescales	0.0340677	27.8801		popout_transient	timescales	-0.0436292	29.2765		popout_sustained	timescales	-0.0110999	26.1865			single_transient	-14.7125		single_sustained	9.36988		popout_transient	-2.97887		popout_sustained	22.0776
							single_transient	timescales	-0.0528268	27.4644		single_sustained	timescales	0.0951441	26.1981		popout_transient	timescales	-0.182095	33.2575		popout_sustained	timescales	0.131916	33.2378			single_transient	-10.407		single_sustained	-16.5429		popout_transient	-5.6918		popout_sustained	5.96673
							single_transient	timescales	-0.226995	66.7995		single_sustained	timescales	0.0866335	52.9251		popout_transient	timescales	-0.0619791	53.9079		popout_sustained	timescales	0.00858133	51.2775			single_transient	-11.3094		single_sustained	2.67615		popout_transient	15.7542		popout_sustained	16.6551
							single_transient	timescales	-0.0946518	79.9204		single_sustained	timescales	0.0049865	73.3201		popout_transient	timescales	0.0228493	71.9913		popout_sustained	timescales	0.00402966	73.4807			single_transient	-4.52084		single_sustained	-10.8656		popout_transient	58.0081		popout_sustained	-9.95457
							single_transient	timescales	-0.155	27.0799		single_sustained	timescales	0.0788711	18.122		popout_transient	timescales	-0.10431	21.528		popout_sustained	timescales	0.0983527	23.1629			single_transient	-1.78228		single_sustained	9.27917		popout_transient	19.6476		popout_sustained	-14.7469
							single_transient	timescales	-0.112993	4.27153		single_sustained	timescales	-0.0171393	-4.21219		popout_transient	timescales	0.0350712	-5.60284		popout_sustained	timescales	0.0169349	-2.54016			single_transient	3.99878		single_sustained	-9.30356		popout_transient	12.6322		popout_sustained	-30.2659
							single_transient	timescales	0.0238058	59.1928		single_sustained	timescales	-0.0784605	58.8321		popout_transient	timescales	0.0100172	60.3603		popout_sustained	timescales	-0.0319858	58.5749			single_transient	7.27629		single_sustained	7.55572		popout_transient	-5.71667		popout_sustained	-33.2121
							single_transient	timescales	0.29824	41.4732		single_sustained	timescales	-0.475515	50.2355		popout_transient	timescales	0.122199	56.2729		popout_sustained	timescales	0.217235	78.3752			single_transient	33.0394		single_sustained	-22.2612		popout_transient	-34.3655		popout_sustained	20.9947
							single_transient	timescales	0.052799	27.5661		single_sustained	timescales	-0.167589	26.9343		popout_transient	timescales	-0.0189652	32.3154		popout_sustained	timescales	0.0897096	37.8017			single_transient	-9.56912		single_sustained	10.6911		popout_transient	-11.8021		popout_sustained	1.86642
							single_transient	timescales	-0.0551545	50.6541		single_sustained	timescales	-0.184867	41.8933		popout_transient	timescales	0.218705	35.2624		popout_sustained	timescales	0.166943	58.7925			single_transient	1.22513		single_sustained	10.1336		popout_transient	1.51972		popout_sustained	0.859371
							single_transient	timescales	0.118982	36.7283		single_sustained	timescales	-0.205467	39.8115		popout_transient	timescales	-0.0251864	46.5102		popout_sustained	timescales	0.102216	52.5737			single_transient	29.5949		single_sustained	-17.9101		popout_transient	-2.5747		popout_sustained	-37.2217
							single_transient	timescales	0.0811382	-62.8636		single_sustained	timescales	-0.0866962	-59.3629		popout_transient	timescales	0.00869381	-57.5497		popout_sustained	timescales	0.0104754	-56.337			single_transient	-2.10604		single_sustained	-49.7115		popout_transient	-21.4974		popout_sustained	22.5949
							single_transient	timescales	0.0148157	67.9749		single_sustained	timescales	0.0527144	70.4082		popout_transient	timescales	-0.114809	75.0495		popout_sustained	timescales	-0.162311	57.3027			single_transient	1.1067		single_sustained	-6.27108		popout_transient	17.5694		popout_sustained	9.45202
							single_transient	timescales	0.0682012	55.0719		single_sustained	timescales	0.027866	60.6511		popout_transient	timescales	-0.183584	69.5495		popout_sustained	timescales	-0.103992	52.4091			single_transient	-3.312		single_sustained	13.6589		popout_transient	46.6283		popout_sustained	-36.683
							single_transient	timescales	-0.23007	30.8421		single_sustained	timescales	0.101442	17.1366		popout_transient	timescales	-0.0350835	16.3214		popout_sustained	timescales	0.0245668	16.2562			single_transient	10.6999		single_sustained	-32.3623		popout_transient	-17.764		popout_sustained	45.6845
							single_transient	timescales	0.17031	11.3002		single_sustained	timescales	-0.115288	20.3936		popout_transient	timescales	-0.0635581	26.7443		popout_sustained	timescales	-0.0737938	18.0801			single_transient	-8.06503		single_sustained	-0.435882		popout_transient	-0.322096		popout_sustained	22.2694
							single_transient	timescales	0.165054	-7.95089		single_sustained	timescales	-0.177488	-0.859168		popout_transient	timescales	-0.00323775	3.95615		popout_sustained	timescales	-0.0632072	-0.779933			single_transient	-43.2834		single_sustained	15.2821		popout_transient	48.47		popout_sustained	-8.86547
							single_transient	timescales	-0.0170285	54.8283		single_sustained	timescales	-0.0226538	53.0244		popout_transient	timescales	-0.0418475	55.812		popout_sustained	timescales	0.0599079	57.9453			single_transient	-10.2717		single_sustained	7.22282		popout_transient	-17.3467		popout_sustained	24.8723
							single_transient	timescales	0.124829	-15.8447		single_sustained	timescales	-0.109908	-9.84466		popout_transient	timescales	0.0294013	-8.50987		popout_sustained	timescales	-0.0999086	-14.1857			single_transient	-22.7971		single_sustained	17.0606		popout_transient	17.9729		popout_sustained	30.5737
							single_transient	timescales	0.0668746	29.8618		single_sustained	timescales	0.120807	37.7793		popout_transient	timescales	-0.0202681	35.6803		popout_sustained	timescales	-0.124713	25.6077			single_transient	-27.4802		single_sustained	15.6952		popout_transient	12.8812		popout_sustained	8.26218
							single_transient	timescales	-0.144668	48.6102		single_sustained	timescales	0.0710056	40.1811		popout_transient	timescales	-0.0377843	40.3041		popout_sustained	timescales	0.0638134	42.9327			single_transient	43.5253		single_sustained	-3.16913		popout_transient	-23.9783		popout_sustained	5.63769
							single_transient	timescales	-0.138741	53.6408		single_sustained	timescales	0.0564594	45.2524		popout_transient	timescales	-0.0197919	44.8126		popout_sustained	timescales	0.056148	47.831			single_transient	1.57438		single_sustained	-1.5147		popout_transient	10.0037		popout_sustained	18.4626
							single_transient	timescales	-0.0606767	59.7421		single_sustained	timescales	0.0699353	57.2578		popout_transient	timescales	-0.101485	60.7495		popout_sustained	timescales	0.0362405	58.0454			single_transient	-17.9483		single_sustained	17.2311		popout_transient	11.6177		popout_sustained	7.91347
							single_transient	timescales	-0.0169321	1.85787		single_sustained	timescales	-0.00411039	0.54622		popout_transient	timescales	-0.214629	11.9096		popout_sustained	timescales	0.203584	15.3613			single_transient	-5.4399		single_sustained	6.97478		popout_transient	33.7725		popout_sustained	-8.50991
							single_transient	timescales	-0.0906811	59.1428		single_sustained	timescales	-0.0537847	51.2866		popout_transient	timescales	-0.126758	59.3419		popout_sustained	timescales	0.197709	66.9774			single_transient	-3.19644		single_sustained	3.68041		popout_transient	-13.4128		popout_sustained	25.4398
							single_transient	timescales	-0.0669282	22.7984		single_sustained	timescales	0.0248317	18.689		popout_transient	timescales	-0.0417166	20.2268		popout_sustained	timescales	-0.0387651	15.2386			single_transient	18.6902		single_sustained	1.66642		popout_transient	-26.1035		popout_sustained	17.4488
							single_transient	timescales	-0.182933	34.5557		single_sustained	timescales	-0.0947918	19.066		popout_transient	timescales	-0.0136244	22.2616		popout_sustained	timescales	0.32028	44.6851			single_transient	-19.1494		single_sustained	-4.84839		popout_transient	-29.3869		popout_sustained	24.7448
							single_transient	timescales	-0.152865	64.7218		single_sustained	timescales	0.0532872	55.2461		popout_transient	timescales	-0.0326361	55.5629		popout_sustained	timescales	-0.0157843	52.711			single_transient	10.2196		single_sustained	-26.9841		popout_transient	-7.97238		popout_sustained	17.2978
							single_transient	timescales	-0.168464	16.2435		single_sustained	timescales	-0.0046087	4.14318		popout_transient	timescales	0.0720971	0.482793		popout_sustained	timescales	-0.00999229	3.54193			single_transient	-22.0243		single_sustained	40.362		popout_transient	11.7536		popout_sustained	12.2387
							single_transient	timescales	-0.0122219	23.8612		single_sustained	timescales	-0.0721822	21.1028		popout_transient	timescales	-0.0827399	27.3313		popout_sustained	timescales	0.0576626	27.1578			single_transient	-9.29631		single_sustained	-32.8837		popout_transient	25.8686		popout_sustained	32.9231
							single_transient	timescales	-0.0977859	11.9573		single_sustained	timescales	0.0274205	5.7213		popout_transient	timescales	-0.178704	14.3755		popout_sustained	timescales	0.060124	9.34715			single_transient	30.0825		single_sustained	-31.1144		popout_transient	6.30651		popout_sustained	-10.9641
							single_transient	timescales	-0.135824	-0.866939		single_sustained	timescales	-0.00685057	-10.7049		popout_transient	timescales	-0.0780301	-6.43341		popout_sustained	timescales	0.114686	-2.24026			single_transient	16.0948		single_sustained	-9.55085		popout_transient	34.0041		popout_sustained	-28.2685
							single_transient	timescales	0.059243	44.7705		single_sustained	timescales	-0.086411	46.7216		popout_transient	timescales	-0.0651596	52.4005		popout_sustained	timescales	0.0405925	51.9158			single_transient	-10.3762		single_sustained	58.6794		popout_transient	1.15992		popout_sustained	-42.8789
							single_transient	timescales	-0.132323	15.9064		single_sustained	timescales	0.162961	10.762		popout_transient	timescales	-0.085116	10.9605		popout_sustained	timescales	0.0367779	9.1537			single_transient	5.58046		single_sustained	11.8179		popout_transient	-6.97122		popout_sustained	-30.0206
							single_transient	timescales	0.0572316	45.293		single_sustained	timescales	-0.158243	45.221		popout_transient	timescales	0.337491	31.6637		popout_sustained	timescales	-0.0332782	46.9587			single_transient	39.958		single_sustained	-32.4815		popout_transient	-6.049		popout_sustained	10.9805
							single_transient	timescales	-0.0309236	31.6636		single_sustained	timescales	-0.0928569	27.0341		popout_transient	timescales	0.0178172	28.5302		popout_sustained	timescales	0.18514	42.8396			single_transient	12.8218		single_sustained	9.2511		popout_transient	-21.56		popout_sustained	-13.7982
							single_transient	timescales	-0.127478	41.0572		single_sustained	timescales	0.0557856	33.4521		popout_transient	timescales	0.151767	24.0328		popout_sustained	timescales	-0.0305478	29.7851			single_transient	-3.90291		single_sustained	-16.8624		popout_transient	16.6665		popout_sustained	-6.86692
							single_transient	timescales	-0.295772	52.3097		single_sustained	timescales	0.0427539	32.396		popout_transient	timescales	0.0178947	30.3385		popout_sustained	timescales	0.164351	43.1502			single_transient	-6.39056		single_sustained	-5.98958		popout_transient	-29.5762		popout_sustained	4.52192
							single_transient	timescales	-0.187733	-50.2416		single_sustained	timescales	0.105766	-60.8233		popout_transient	timescales	-0.128099	-56.8736		popout_sustained	timescales	0.192637	-49.6749			single_transient	-40.0249		single_sustained	26.4125		popout_transient	-18.6109		popout_sustained	20.2287
							single_transient	timescales	-0.160733	25.2601		single_sustained	timescales	0.00242076	13.8935		popout_transient	timescales	0.06468	10.4381		popout_sustained	timescales	0.063851	18.4429			single_transient	4.07498		single_sustained	29.7066		popout_transient	-4.40621		popout_sustained	-0.517597
							single_transient	timescales	-0.31314	-53.3994		single_sustained	timescales	0.11845	-72.567		popout_transient	timescales	-0.0717041	-71.9069		popout_sustained	timescales	0.0828185	-69.6842			single_transient	7.15832		single_sustained	-11.8913		popout_transient	-10.9438		popout_sustained	-1.72445
							single_transient	timescales	0.0820619	30.1764		single_sustained	timescales	-0.0292676	35.2459		popout_transient	timescales	-0.0921035	40.8421		popout_sustained	timescales	0.0531094	39.8487			single_transient	1.15022		single_sustained	-24.0625		popout_transient	20.4155		popout_sustained	-3.10205
							single_transient	timescales	-0.0254197	-9.97627		single_sustained	timescales	0.0702292	-9.94575		popout_transient	timescales	-0.154267	-3.69365		popout_sustained	timescales	0.0248022	-9.99212			single_transient	26.7185		single_sustained	0.194454		popout_transient	-4.24003		popout_sustained	-14.619
							single_transient	timescales	-0.0638152	2.28583		single_sustained	timescales	-0.0348868	-3.16528		popout_transient	timescales	0.035917	-4.13576		popout_sustained	timescales	-0.0111662	-3.05884			single_transient	1.36968		single_sustained	6.57599		popout_transient	-5.93063		popout_sustained	-22.1291
							single_transient	timescales	-0.0460663	18.7737		single_sustained	timescales	0.0484133	16.7651		popout_transient	timescales	-0.281748	30.2737		popout_sustained	timescales	0.265582	34.6844			single_transient	-11.9524		single_sustained	-17.538		popout_transient	18.2132		popout_sustained	15.6786
							single_transient	timescales	-0.189431	-37.2655		single_sustained	timescales	0.0464299	-49.521		popout_transient	timescales	-0.0290172	-49.2145		popout_sustained	timescales	0.239596	-33.4271			single_transient	7.69436		single_sustained	-5.72051		popout_transient	11.2115		popout_sustained	-17.306
							single_transient	timescales	0.0794365	43.7414		single_sustained	timescales	0.00889335	49.623		popout_transient	timescales	-0.17414	58.5227		popout_sustained	timescales	0.0910645	55.969			single_transient	-18.2012		single_sustained	4.84434		popout_transient	-11.5497		popout_sustained	8.15239
							single_transient	timescales	0.0496514	-64.2701		single_sustained	timescales	0.0829338	-58.5687		popout_transient	timescales	-0.199597	-50.2718		popout_sustained	timescales	0.152157	-49.747			single_transient	0.110505		single_sustained	-6.33418		popout_transient	-6.10207		popout_sustained	6.65539
							single_transient	timescales	-0.0860479	-61.1552		single_sustained	timescales	0.000763348	-67.2542		popout_transient	timescales	0.0016521	-67.3608		popout_sustained	timescales	0.189191	-53.6064			single_transient	17.7816		single_sustained	-8.01283		popout_transient	-35.9128		popout_sustained	-3.80234
							single_transient	timescales	0.0719299	-27.3482		single_sustained	timescales	0.0963092	-19.7124		popout_transient	timescales	-0.0205358	-21.1562		popout_sustained	timescales	-0.0335413	-24.6563			single_transient	8.72386		single_sustained	-34.3175		popout_transient	26.1687		popout_sustained	15.9696
							single_transient	timescales	-0.26763	-60.7726		single_sustained	timescales	0.246551	-73.351		popout_transient	timescales	-0.0118577	-79.1823		popout_sustained	timescales	0.0436699	-76.6493			single_transient	3.31057		single_sustained	1.47086		popout_transient	2.86112		popout_sustained	-1.09283
							single_transient	timescales	0.0532514	-43.2797		single_sustained	timescales	-0.0456179	-40.6869		popout_transient	timescales	-0.0698846	-35.828		popout_sustained	timescales	0.109286	-31.5978			single_transient	1.88321		single_sustained	4.492		popout_transient	11.0979		popout_sustained	-15.079
							single_transient	timescales	-0.0292327	29.9795		single_sustained	timescales	-0.125223	24.6232		popout_transient	timescales	-0.126111	34.5144		popout_sustained	timescales	0.216685	43.5547			single_transient	-15.7049		single_sustained	13.7122		popout_transient	-19.2879		popout_sustained	29.1052
							single_transient	timescales	0.0976389	-47.9051		single_sustained	timescales	0.0311996	-40.1452		popout_transient	timescales	-0.134634	-33.9012		popout_sustained	timescales	-0.179523	-53.9312			single_transient	23.7258		single_sustained	-11.2996		popout_transient	-13.6714		popout_sustained	-13.081
							single_transient	timescales	-0.364175	-33.0787		single_sustained	timescales	0.18471	-54.1412		popout_transient	timescales	0.0838301	-63.372		popout_sustained	timescales	-0.00146578	-59.0816			single_transient	19.2798		single_sustained	-24.6136		popout_transient	7.0241		popout_sustained	11.8273
							single_transient	timescales	-0.0131488	-83.9217		single_sustained	timescales	-0.147527	-88.7181		popout_transient	timescales	-0.179669	-75.4343		popout_sustained	timescales	0.209534	-69.7194			single_transient	0.250573		single_sustained	3.37485		popout_transient	-13.9414		popout_sustained	14.6749
							single_transient	timescales	-0.188946	-43.5863		single_sustained	timescales	0.0535345	-55.6213		popout_transient	timescales	0.192886	-67.138		popout_sustained	timescales	-0.085849	-63.2244			single_transient	-17.3226		single_sustained	20.3692		popout_transient	1.17058		popout_sustained	7.01669
							single_transient	timescales	-0.227873	2.90048		single_sustained	timescales	0.0454228	-12.115		popout_transient	timescales	0.00951191	-13.8028		popout_sustained	timescales	0.0191005	-11.924			single_transient	-7.45786		single_sustained	-27.5858		popout_transient	10.7253		popout_sustained	32.0212
							single_transient	timescales	-0.147523	14.9853		single_sustained	timescales	0.0266674	5.19273		popout_transient	timescales	-0.0414728	6.66971		popout_sustained	timescales	0.0207072	5.99069			single_transient	32.961		single_sustained	-24.5207		popout_transient	-29.9492		popout_sustained	-22.4158
							single_transient	timescales	-0.178863	54.8957		single_sustained	timescales	0.00718233	42.3644		popout_transient	timescales	0.037383	40.216		popout_sustained	timescales	-0.00601881	41.7416			single_transient	12.623		single_sustained	-4.5051		popout_transient	0.582238		popout_sustained	6.56264
							single_transient	timescales	-0.022628	8.69691		single_sustained	timescales	-0.0702498	5.2491		popout_transient	timescales	-0.14604	14.7466		popout_sustained	timescales	0.10977	15.0179			single_transient	-1.3666		single_sustained	-32.1817		popout_transient	-18.6914		popout_sustained	17.3028
							single_transient	timescales	-0.108577	30.7359		single_sustained	timescales	-0.0189439	22.519		popout_transient	timescales	0.0680738	19.4448		popout_sustained	timescales	0.00688659	23.5123			single_transient	-50.4815		single_sustained	9.76441		popout_transient	38.1277		popout_sustained	36.7979
							single_transient	timescales	-0.166623	39.6101		single_sustained	timescales	0.0190734	28.2605		popout_transient	timescales	0.0230297	26.5536		popout_sustained	timescales	-0.0049227	27.4057			single_transient	-17.9831		single_sustained	7.34836		popout_transient	-29.1047		popout_sustained	2.43009
							single_transient	timescales	-0.0362987	35.7191		single_sustained	timescales	-0.0610576	31.5397		popout_transient	timescales	-0.0919556	37.9603		popout_sustained	timescales	0.103882	40.6426			single_transient	9.92004		single_sustained	-11.5326		popout_transient	34.2663		popout_sustained	-3.78115
							single_transient	timescales	-0.118873	33.0374		single_sustained	timescales	-0.0446846	23.4146		popout_transient	timescales	0.0556839	21.6639		popout_sustained	timescales	0.0790836	30.2974			single_transient	17.2089		single_sustained	-35.6331		popout_transient	26.3389		popout_sustained	25.6168
							single_transient	timescales	-0.138871	30.2547		single_sustained	timescales	-0.09597	17.8675		popout_transient	timescales	0.0250372	19.0664		popout_sustained	timescales	0.150346	31.2408			single_transient	0.454981		single_sustained	23.0413		popout_transient	-30.1256		popout_sustained	-4.95979
							single_transient	timescales	-0.114959	28.296		single_sustained	timescales	0.0312034	20.9378		popout_transient	timescales	0.15672	11.9021		popout_sustained	timescales	-0.118585	11.5541			single_transient	-0.586513		single_sustained	43.3503		popout_transient	-2.59221		popout_sustained	-17.576
							single_transient	timescales	0.125951	40.9752		single_sustained	timescales	-0.183521	45.1283		popout_transient	timescales	0.0334802	48.176		popout_sustained	timescales	-0.0198974	48.4943			single_transient	18.0671		single_sustained	-8.83591		popout_transient	-5.67558		popout_sustained	-0.199006
							single_transient	timescales	0.162988	-52.4454		single_sustained	timescales	-0.135	-44.3885		popout_transient	timescales	-0.287324	-25.7869		popout_sustained	timescales	0.105585	-33.2273			single_transient	-36.796		single_sustained	-2.78628		popout_transient	3.2194		popout_sustained	45.7362
							single_transient	timescales	-0.249337	27.3304		single_sustained	timescales	0.101334	12.252		popout_transient	timescales	0.057631	6.5774		popout_sustained	timescales	0.374193	36.6326			single_transient	-14.7946		single_sustained	7.5405		popout_transient	10.622		popout_sustained	12.2422
							single_transient	timescales	0.0313593	-42.0124		single_sustained	timescales	-0.0810588	-41.904		popout_transient	timescales	0.0740522	-43.6659		popout_sustained	timescales	-0.105958	-47.4371			single_transient	-11.1395		single_sustained	10.7734		popout_transient	-10.2489		popout_sustained	3.75299
							single_transient	timescales	0.165016	-17.284		single_sustained	timescales	0.197011	-0.392943		popout_transient	timescales	0.00220603	-5.66514		popout_sustained	timescales	-0.282751	-25.9763			single_transient	-1.95041		single_sustained	-6.05666		popout_transient	-19.7392		popout_sustained	-3.08074
							single_transient	timescales	-0.0602188	-35.3933		single_sustained	timescales	0.0674228	-37.9108		popout_transient	timescales	-0.0884365	-35.0376		popout_sustained	timescales	0.00510599	-39.3067			single_transient	-2.3069		single_sustained	1.50708		popout_transient	-16.8506		popout_sustained	-0.935761
							single_transient	timescales	0.116848	-61.7115		single_sustained	timescales	-0.148534	-57.29		popout_transient	timescales	-0.0749967	-49.4692		popout_sustained	timescales	0.258334	-34.7394			single_transient	17.8742		single_sustained	-5.36928		popout_transient	43.6452		popout_sustained	-18.8198
							single_transient	timescales	0.150277	-45.3927		single_sustained	timescales	-0.0155358	-35.1129		popout_transient	timescales	0.0178835	-35.6441		popout_sustained	timescales	-0.112692	-42.8475			single_transient	-12.9521		single_sustained	-11.6899		popout_transient	4.10178		popout_sustained	23.6384
							single_transient	timescales	0.0348804	13.9995		single_sustained	timescales	-0.0058217	16.3275		popout_transient	timescales	0.0252003	15.1583		popout_sustained	timescales	-0.0314991	14.2043			single_transient	-20.4521		single_sustained	35.5562		popout_transient	-9.07889		popout_sustained	-8.29181
							single_transient	timescales	0.0515609	0.548487		single_sustained	timescales	-0.162807	-0.046205		popout_transient	timescales	0.156882	-4.01235		popout_sustained	timescales	0.0823374	10.1634			single_transient	-16.6721		single_sustained	-5.08235		popout_transient	-8.69936		popout_sustained	35.6844
							single_transient	timescales	-0.125035	-41.1119		single_sustained	timescales	0.0551389	-48.5602		popout_transient	timescales	0.0523128	-52.7468		popout_sustained	timescales	0.0119156	-49.1426			single_transient	-12.2547		single_sustained	-1.64903		popout_transient	28.526		popout_sustained	-1.5153
							single_transient	timescales	0.104791	29.5188		single_sustained	timescales	-0.0584344	35.4412		popout_transient	timescales	0.118052	30.7796		popout_sustained	timescales	-0.0939512	30.1833			single_transient	4.20858		single_sustained	-5.34965		popout_transient	19.1195		popout_sustained	-18.6603
							single_transient	timescales	0.11029	-14.7582		single_sustained	timescales	-0.224579	-12.7934		popout_transient	timescales	0.10631	-12.4905		popout_sustained	timescales	-0.0030596	-7.13633			single_transient	23.2752		single_sustained	-13.7423		popout_transient	22.378		popout_sustained	-23.7305
							single_transient	timescales	0.250309	-6.00053		single_sustained	timescales	-0.192149	6.77008		popout_transient	timescales	-0.0694859	15.4434		popout_sustained	timescales	0.0333699	14.2101			single_transient	6.09923		single_sustained	9.47781		popout_transient	-31.7399		popout_sustained	3.35823
							single_transient	timescales	0.0800803	-4.76515		single_sustained	timescales	0.010293	1.19888		popout_transient	timescales	0.244602	-11.8982		popout_sustained	timescales	-0.146145	-9.62846			single_transient	15.7327		single_sustained	-26.4889		popout_transient	-51.1571		popout_sustained	37.2598
							single_transient	timescales	0.0465079	-57.4509		single_sustained	timescales	-0.215755	-59.7907		popout_transient	timescales	0.0281371	-55.6192		popout_sustained	timescales	0.0955621	-47.2399			single_transient	-7.60787		single_sustained	12.53		popout_transient	19.3124		popout_sustained	-5.59327
							single_transient	timescales	-0.0331124	-41.4043		single_sustained	timescales	0.105046	-41.0095		popout_transient	timescales	0.137356	-50.9624		popout_sustained	timescales	-0.0168577	-44.9768			single_transient	-2.92323		single_sustained	-5.43933		popout_transient	11.9326		popout_sustained	-16.4234
							single_transient	timescales	0.0460898	-49.2081		single_sustained	timescales	0.107072	-43.1282		popout_transient	timescales	0.0119988	-46.5599		popout_sustained	timescales	-0.0766152	-51.4656			single_transient	42.2629		single_sustained	-40.7875		popout_transient	-1.46272		popout_sustained	10.423
							single_transient	timescales	-0.0574081	22.4868		single_sustained	timescales	0.117783	21.4872		popout_transient	timescales	0.149099	10.5851		popout_sustained	timescales	0.0462606	21.7464			single_transient	5.4942		single_sustained	-3.40687		popout_transient	-16.3086		popout_sustained	-15.7309
							single_transient	timescales	-0.0804765	-41.8661		single_sustained	timescales	0.123811	-44.3483		popout_transient	timescales	0.217746	-59.0082		popout_sustained	timescales	-0.0319788	-49.8991			single_transient	-21.0844		single_sustained	-1.10199		popout_transient	-6.00028		popout_sustained	-2.93751
							single_transient	timescales	0.167645	18.7181		single_sustained	timescales	-0.161127	26.4223		popout_transient	timescales	-0.173372	39.7318		popout_sustained	timescales	0.234447	47.5768			single_transient	-0.949514		single_sustained	-2.01866		popout_transient	-1.49626		popout_sustained	3.27881
							single_transient	timescales	-0.166444	9.24651		single_sustained	timescales	0.0559567	-1.12494		popout_transient	timescales	0.00151716	-2.66909		popout_sustained	timescales	0.103257	4.87007			single_transient	-19.8427		single_sustained	18.1155		popout_transient	-9.25438		popout_sustained	-16.5399
							single_transient	timescales	-0.0288355	44.6644		single_sustained	timescales	0.071793	44.493		popout_transient	timescales	-0.00309199	42.7761		popout_sustained	timescales	0.1726	55.0831			single_transient	18.253		single_sustained	-11.1119		popout_transient	-1.58316		popout_sustained	-13.7596
							single_transient	timescales	0.0259457	51.9654		single_sustained	timescales	0.00413614	53.9187		popout_transient	timescales	-0.140946	61.2021		popout_sustained	timescales	0.0916058	60.4283			single_transient	-4.77364		single_sustained	65.9374		popout_transient	-29.9616		popout_sustained	-42.7579
							single_transient	timescales	-0.193683	63.7849		single_sustained	timescales	0.0341005	50.9044		popout_transient	timescales	0.421297	27.9176		popout_sustained	timescales	-0.104771	42.4429			single_transient	15.922		single_sustained	-10.9654		popout_transient	-4.79433		popout_sustained	-17.7396
							single_transient	timescales	0.17804	52.2671		single_sustained	timescales	-0.287922	57.3918		popout_transient	timescales	-0.0349075	66.7584		popout_sustained	timescales	0.128088	74.1813			single_transient	-18.8624		single_sustained	18.6932		popout_transient	23.8643		popout_sustained	-36.1043
							single_transient	timescales	-0.147139	43.5657		single_sustained	timescales	0.0341499	33.9962		popout_transient	timescales	0.0493174	30.516		popout_sustained	timescales	-0.0865048	26.853			single_transient	-47.6236		single_sustained	17.7449		popout_transient	-10.1014		popout_sustained	43.7498
							single_transient	timescales	-0.146043	46.6406		single_sustained	timescales	0.043304	37.3887		popout_transient	timescales	0.0414279	34.0827		popout_sustained	timescales	0.0166247	37.4563			single_transient	-4.47798		single_sustained	18.8229		popout_transient	-0.350332		popout_sustained	-33.6715
							single_transient	timescales	0.106821	63.4037		single_sustained	timescales	-0.0418567	69.9044		popout_transient	timescales	0.0130312	70.3165		popout_sustained	timescales	-0.0174953	69.736			single_transient	-6.44719		single_sustained	-17.393		popout_transient	-34.812		popout_sustained	44.0384
							single_transient	timescales	0.0587715	-42.2909		single_sustained	timescales	-0.123185	-41.3358		popout_transient	timescales	-0.00191187	-38.0113		popout_sustained	timescales	-0.0429164	-41.212			single_transient	1.68797		single_sustained	-31.051		popout_transient	42.5886		popout_sustained	-33.9595
							single_transient	timescales	-0.0426457	27.0975		single_sustained	timescales	0.145154	27.8642		popout_transient	timescales	0.0375954	22.0933		popout_sustained	timescales	-0.0472466	20.6517			single_transient	-6.27021		single_sustained	-5.16472		popout_transient	-2.38793		popout_sustained	20.1722
							single_transient	timescales	-0.0440548	34.5421		single_sustained	timescales	-0.128692	28.041		popout_transient	timescales	-0.0674575	34.947		popout_sustained	timescales	0.174724	44.0319			single_transient	23.2285		single_sustained	-25.8513		popout_transient	-42.5231		popout_sustained	25.4639
							single_transient	timescales	0.00559226	-5.27114		single_sustained	timescales	-0.0642528	-6.5552		popout_transient	timescales	-0.0349289	-3.04168		popout_sustained	timescales	0.0927711	1.8286			single_transient	10.6611		single_sustained	-30.5007		popout_transient	-34.0292		popout_sustained	63.0453
							single_transient	timescales	0.0788586	-9.34513		single_sustained	timescales	-0.117749	-6.81932		popout_transient	timescales	-0.0451302	-1.3706		popout_sustained	timescales	0.0752064	1.69576			single_transient	-10.2707		single_sustained	27.0003		popout_transient	-57.0532		popout_sustained	12.6852
							single_transient	timescales	0.192881	-30.4789		single_sustained	timescales	-0.0715607	-18.6359		popout_transient	timescales	-0.091321	-11.9737		popout_sustained	timescales	0.025122	-14.948			single_transient	14.6224		single_sustained	-20.1996		popout_transient	83.3984		popout_sustained	-28.9687
							single_transient	timescales	0.0761058	0.467781		single_sustained	timescales	-0.0866504	3.61181		popout_transient	timescales	-0.0393402	7.9429		popout_sustained	timescales	0.0558084	9.91154			single_transient	-27.8217		single_sustained	-5.7075		popout_transient	39.6888		popout_sustained	15.1909
							single_transient	timescales	0.0959211	4.2211		single_sustained	timescales	-0.0892209	8.70695		popout_transient	timescales	-0.0429926	13.2969		popout_sustained	timescales	-0.0306405	8.82862			single_transient	-41.2613		single_sustained	31.168		popout_transient	22.5423		popout_sustained	-2.79961
							single_transient	timescales	0.246632	-61.8489		single_sustained	timescales	0.00452462	-44.1921		popout_transient	timescales	-0.231082	-32.1918		popout_sustained	timescales	-0.0429616	-47.4142			single_transient	-2.50928		single_sustained	-23.7373		popout_transient	-6.871		popout_sustained	38.761
							single_transient	timescales	0.0781874	-54.1593		single_sustained	timescales	-0.0691074	-50.4081		popout_transient	timescales	-0.0669198	-45.0898		popout_sustained	timescales	0.0394402	-45.75			single_transient	11.0025		single_sustained	-2.55639		popout_transient	23.7695		popout_sustained	-4.37217
							single_transient	timescales	0.142228	-36.3146		single_sustained	timescales	-0.0687886	-28.001		popout_transient	timescales	-0.109488	-20.4586		popout_sustained	timescales	0.033365	-23.7901			single_transient	7.51989		single_sustained	-10.4239		popout_transient	61.4381		popout_sustained	-39.8724
							single_transient	timescales	0.257276	-41.8767		single_sustained	timescales	-0.145416	-27.3875		popout_transient	timescales	-0.180944	-14.0921		popout_sustained	timescales	0.0553527	-19.5825			single_transient	-6.51042		single_sustained	-7.70411		popout_transient	29.8149		popout_sustained	-2.18016
							single_transient	timescales	0.0928623	-16.4247		single_sustained	timescales	-0.00921109	-10.0622		popout_transient	timescales	-0.108416	-4.13544		popout_sustained	timescales	0.103994	-2.30829			single_transient	-5.26975		single_sustained	6.63931		popout_transient	6.02359		popout_sustained	3.25316
							single_transient	timescales	0.0163754	-28.743		single_sustained	timescales	-0.0437563	-28.7238		popout_transient	timescales	-0.0337595	-25.8081		popout_sustained	timescales	0.046869	-24.1926			single_transient	-7.27955		single_sustained	-12.7077		popout_transient	25.2251		popout_sustained	-8.24442
							single_transient	timescales	0.0489858	-19.1241		single_sustained	timescales	0.00364094	-15.5454		popout_transient	timescales	-0.0191186	-14.638		popout_sustained	timescales	0.0553417	-11.6426			single_transient	33.128		single_sustained	-6.97745		popout_transient	-30.6349		popout_sustained	14.7298
							single_transient	timescales	0.183554	-56.8324		single_sustained	timescales	-0.101893	-46.4465		popout_transient	timescales	-0.0791445	-39.629		popout_sustained	timescales	0.0394799	-40.9274			single_transient	1.03754		single_sustained	-6.95142		popout_transient	11.8619		popout_sustained	-6.92771
							single_transient	timescales	-0.0288442	-73.4663		single_sustained	timescales	-0.0216693	-76.0846		popout_transient	timescales	-0.0198831	-74.4747		popout_sustained	timescales	0.0177872	-74.2324			single_transient	-5.91857		single_sustained	-3.13311		popout_transient	-28.865		popout_sustained	25.4698
							single_transient	timescales	0.218017	-60.5145		single_sustained	timescales	-0.236392	-51.1983		popout_transient	timescales	-0.151731	-37.0538		popout_sustained	timescales	0.188139	-31.4193			single_transient	-23.6122		single_sustained	28.8233		popout_transient	-16.8129		popout_sustained	8.2315
							single_transient	timescales	0.153639	-8.92077		single_sustained	timescales	-0.0692442	0.192339		popout_transient	timescales	-0.124299	8.52338		popout_sustained	timescales	0.0753471	7.44802			single_transient	9.31414		single_sustained	-7.03645		popout_transient	-6.64894		popout_sustained	-4.85392
							single_transient	timescales	0.0646601	14.551		single_sustained	timescales	-0.0354345	18.2216		popout_transient	timescales	-0.0692362	22.78		popout_sustained	timescales	-0.00965144	18.4518			single_transient	-4.63907		single_sustained	-27.4565		popout_transient	-3.41911		popout_sustained	18.5647
							single_transient	timescales	0.0641568	-22.7665		single_sustained	timescales	0.174415	-13.6391		popout_transient	timescales	-0.0948485	-13.23		popout_sustained	timescales	-0.0775532	-23.8069			single_transient	-9.56874		single_sustained	-2.29075		popout_transient	3.8402		popout_sustained	13.403
							single_transient	timescales	0.057562	-27.0366		single_sustained	timescales	-0.00440045	-23.0585		popout_transient	timescales	-0.0148996	-22.1619		popout_sustained	timescales	-0.0624757	-27.4568			single_transient	27.7466		single_sustained	-25.4564		popout_transient	-51.4026		popout_sustained	15.7385
							single_transient	timescales	0.0319855	-48.8205		single_sustained	timescales	0.13324	-43.0586		popout_transient	timescales	-0.0624272	-43.2721		popout_sustained	timescales	0.0613882	-42.1111			single_transient	-15.9899		single_sustained	17.6785		popout_transient	29.7391		popout_sustained	-2.38206
							single_transient	timescales	-0.0103713	6.68365		single_sustained	timescales	0.0200939	6.47207		popout_transient	timescales	-0.00177143	6.03904		popout_sustained	timescales	-0.00105854	5.86966			single_transient	4.23041		single_sustained	-49.0443		popout_transient	27.4805		popout_sustained	54.0434
							single_transient	timescales	0.00325778	0.369366		single_sustained	timescales	0.173687	5.14706		popout_transient	timescales	-0.135055	7.68377		popout_sustained	timescales	0.0611928	5.02179			single_transient	0.2306		single_sustained	7.28738		popout_transient	2.56077		popout_sustained	1.68496
							single_transient	timescales	0.00960969	-69.4539		single_sustained	timescales	0.0526917	-67.3914		popout_transient	timescales	-0.0306307	-67.1641		popout_sustained	timescales	-0.0201165	-70.2238			single_transient	-13.8014		single_sustained	30.0522		popout_transient	34.0683		popout_sustained	-36.9251
							single_transient	timescales	0.284442	-56.6262		single_sustained	timescales	-0.0858313	-38.6456		popout_transient	timescales	-0.136374	-29.2472		popout_sustained	timescales	-0.0351109	-38.9356			single_transient	17.4658		single_sustained	-13.2788		popout_transient	10.9965		popout_sustained	-23.4889
							single_transient	timescales	0.0602606	-25.0164		single_sustained	timescales	-0.016057	-21.1515		popout_transient	timescales	-0.0643285	-17.3576		popout_sustained	timescales	-0.0203579	-22.2019			single_transient	-44.3447		single_sustained	21.2684		popout_transient	22.1855		popout_sustained	6.34334
							single_transient	timescales	0.193493	-30.4096		single_sustained	timescales	-0.0725273	-18.5484		popout_transient	timescales	-0.0132559	-15.9549		popout_sustained	timescales	0.00405172	-16.3573			single_transient	-13.6692		single_sustained	-24.4794		popout_transient	11.1957		popout_sustained	8.82188
							single_transient	timescales	0.0295664	-28.8228		single_sustained	timescales	-0.0290087	-27.4796		popout_transient	timescales	-0.0651372	-23.3043		popout_sustained	timescales	0.02297	-25.0609			single_transient	-3.45786		single_sustained	19.6608		popout_transient	18.4076		popout_sustained	8.82115
							single_transient	timescales	0.275054	-41.7133		single_sustained	timescales	-0.0626621	-23.7939		popout_transient	timescales	-0.217453	-10.7498		popout_sustained	timescales	0.0175379	-20.8868			single_transient	10.8594		single_sustained	-2.88513		popout_transient	27.1027		popout_sustained	-33.5017
							single_transient	timescales	0.094211	-29.1032		single_sustained	timescales	-0.0491726	-23.6908		popout_transient	timescales	-0.0734298	-18.5528		popout_sustained	timescales	0.00239082	-22.231			single_transient	9.62436		single_sustained	24.0755		popout_transient	55.0093		popout_sustained	-78.2565
							single_transient	timescales	0.0624328	-39.8347		single_sustained	timescales	0.0758368	-33.4101		popout_transient	timescales	-0.214251	-24.159		popout_sustained	timescales	0.122213	-26.566			single_transient	13.2022		single_sustained	-3.03068		popout_transient	14.0411		popout_sustained	-25.4629
							single_transient	timescales	0.0274501	-75.9345		single_sustained	timescales	-0.072093	-75.8694		popout_transient	timescales	-0.0951595	-68.992		popout_sustained	timescales	0.112105	-65.8836			single_transient	6.18581		single_sustained	14.7803		popout_transient	-15.8942		popout_sustained	-10.7094
							single_transient	timescales	0.237698	-82.0226		single_sustained	timescales	-0.214654	-70.7378		popout_transient	timescales	-0.232769	-52.9124		popout_sustained	timescales	0.215859	-49.5252			single_transient	-11.7233		single_sustained	4.63784		popout_transient	-9.29964		popout_sustained	1.99743
							single_transient	timescales	0.00473482	-81.0995		single_sustained	timescales	-0.0362934	-81.7128		popout_transient	timescales	-0.0969913	-75.6763		popout_sustained	timescales	0.0941116	-73.9639			single_transient	-28.1482		single_sustained	27.2048		popout_transient	-19.687		popout_sustained	4.98845
							single_transient	timescales	0.0272759	-78.7115		single_sustained	timescales	-0.12831	-80.1302		popout_transient	timescales	-0.0971131	-71.679		popout_sustained	timescales	0.106876	-69.0508			single_transient	5.52161		single_sustained	12.8296		popout_transient	-7.32655		popout_sustained	-14.2237
							single_transient	timescales	0.0542069	-17.7128		single_sustained	timescales	-0.111786	-16.7839		popout_transient	timescales	-0.0316245	-12.1996		popout_sustained	timescales	0.0884429	-7.46867			single_transient	13.2161		single_sustained	-25.3007		popout_transient	-12.9342		popout_sustained	2.50861
							single_transient	timescales	0.224616	-29.6605		single_sustained	timescales	-0.0835984	-15.8758		popout_transient	timescales	-0.100171	-8.43443		popout_sustained	timescales	-0.119405	-22.3139			single_transient	-3.96968		single_sustained	-12.4981		popout_transient	-25.1205		popout_sustained	14.0599
							single_transient	timescales	0.0236894	-58.8224		single_sustained	timescales	-0.0831268	-59.3136		popout_transient	timescales	-0.039389	-55.0721		popout_sustained	timescales	0.0315843	-54.8561			single_transient	34.1724		single_sustained	-14.6112		popout_transient	-3.09249		popout_sustained	-17.0938
							single_transient	timescales	-0.0113689	22.4103		single_sustained	timescales	0.110327	24.4895		popout_transient	timescales	-0.0458266	24.0052		popout_sustained	timescales	-0.0954337	14.7075			single_transient	9.88697		single_sustained	-26.8055		popout_transient	5.20832		popout_sustained	24.4208
							single_transient	timescales	-0.0524611	4.64342		single_sustained	timescales	0.0194719	1.42249		popout_transient	timescales	-0.0174905	1.8301		popout_sustained	timescales	-0.0208009	-0.589886			single_transient	20.9043		single_sustained	9.20465		popout_transient	-27.7688		popout_sustained	-8.62312
							single_transient	timescales	-0.0113615	-69.07		single_sustained	timescales	0.0489473	-68.5968		popout_transient	timescales	-0.0640331	-66.5198		popout_sustained	timescales	-0.0827455	-75.8557			single_transient	0.905647		single_sustained	-17.8976		popout_transient	10.165		popout_sustained	-4.2655
							single_transient	timescales	0.0315224	-33.882		single_sustained	timescales	0.0365107	-30.6848		popout_transient	timescales	0.0542249	-34.4841		popout_sustained	timescales	-0.0915033	-38.2509			single_transient	10.0992		single_sustained	-12.8219		popout_transient	6.32516		popout_sustained	-23.5275
							single_transient	timescales	0.0733634	58.0982		single_sustained	timescales	0.0278186	64.0433		popout_transient	timescales	0.0595965	60.1897		popout_sustained	timescales	-0.207572	48.3195			single_transient	-19.0071		single_sustained	29.0271		popout_transient	3.19452		popout_sustained	-29.057
							single_transient	timescales	-0.0325496	30.3043		single_sustained	timescales	-0.00224313	27.931		popout_transient	timescales	0.0335274	26.2314		popout_sustained	timescales	-0.0363385	25.3645			single_transient	-19.4051		single_sustained	3.34463		popout_transient	34.1552		popout_sustained	3.93199
							single_transient	timescales	-0.0200111	-18.0617		single_sustained	timescales	0.039596	-18.4484		popout_transient	timescales	0.0295181	-21.0328		popout_sustained	timescales	-0.103292	-26.9469			single_transient	23.8783		single_sustained	-4.86575		popout_transient	-12.3362		popout_sustained	0.802318
							single_transient	timescales	-0.0772984	-39.3276		single_sustained	timescales	0.0469458	-43.5957		popout_transient	timescales	-0.0926923	-39.9633		popout_sustained	timescales	-0.00173141	-44.9495			single_transient	-23.136		single_sustained	42.1524		popout_transient	-19.9164		popout_sustained	-33.7493
							single_transient	timescales	-0.112222	63.6515		single_sustained	timescales	0.0240716	56.3012		popout_transient	timescales	0.0523956	52.9234		popout_sustained	timescales	-0.0490771	52.1257			single_transient	38.2056		single_sustained	-12.9787		popout_transient	9.026		popout_sustained	-33.6912
							single_transient	timescales	0.0565577	-17.1296		single_sustained	timescales	-0.0418638	-14.2034		popout_transient	timescales	-0.0853264	-8.63289		popout_sustained	timescales	-0.00649752	-13.5771			single_transient	2.85576		single_sustained	9.51791		popout_transient	-32.1756		popout_sustained	-7.85924
							single_transient	timescales	-0.0315528	54.714		single_sustained	timescales	0.0859991	54.7212		popout_transient	timescales	-0.0328227	54.1916		popout_sustained	timescales	-0.0770334	46.9051			single_transient	31.0543		single_sustained	-44.4821		popout_transient	-8.96479		popout_sustained	34.801
							single_transient	timescales	-0.00554216	66.1508		single_sustained	timescales	0.0352825	66.6802		popout_transient	timescales	-0.00546992	66.0436		popout_sustained	timescales	-0.0515188	62.0348			single_transient	47.4106		single_sustained	-39.6172		popout_transient	-60.0856		popout_sustained	-5.04623
							single_transient	timescales	-0.0570661	44.4712		single_sustained	timescales	0.0793457	42.4899		popout_transient	timescales	-0.190747	50.4165		popout_sustained	timescales	0.00557693	40.816			single_transient	-41.5157		single_sustained	5.06799		popout_transient	-2.0672		popout_sustained	33.4865
							single_transient	timescales	0.0289758	24.9659		single_sustained	timescales	-0.0929842	24.5927		popout_transient	timescales	0.0620009	23.7749		popout_sustained	timescales	-0.0691883	22.0281			single_transient	5.56686		single_sustained	-0.993868		popout_transient	2.90738		popout_sustained	0.119109
							single_transient	timescales	0.0392982	14.4812		single_sustained	timescales	-0.0100779	17.0119		popout_transient	timescales	0.00463939	17.0324		popout_sustained	timescales	-0.0880171	10.9171			single_transient	5.6741		single_sustained	-18.0557		popout_transient	16.4275		popout_sustained	0.0376787
							single_transient	timescales	0.0406164	40.3639		single_sustained	timescales	-0.0164524	42.8215		popout_transient	timescales	0.00268866	43.1112		popout_sustained	timescales	-0.0160978	42.0892			single_transient	13.4535		single_sustained	-32.2519		popout_transient	-13.2286		popout_sustained	12.3342
							single_transient	timescales	-0.00714826	-62.2689		single_sustained	timescales	-0.00804086	-62.9877		popout_transient	timescales	-0.0272951	-61.3458		popout_sustained	timescales	-0.0344453	-65.2657			single_transient	16.2748		single_sustained	7.74218		popout_transient	25.9382		popout_sustained	-21.8471
							single_transient	timescales	-0.0335954	73.4588		single_sustained	timescales	-0.110345	68.1816		popout_transient	timescales	-0.0542724	73.916		popout_sustained	timescales	0.0471878	74.4788			single_transient	0.427916		single_sustained	19.3165		popout_transient	-15.7237		popout_sustained	-13.0436
							single_transient	timescales	-0.0150452	-49.6839		single_sustained	timescales	0.00117749	-50.723		popout_transient	timescales	-0.0626189	-47.4699		popout_sustained	timescales	-0.0162334	-51.9266			single_transient	23.9171		single_sustained	-4.92703		popout_transient	-6.63843		popout_sustained	-5.11864
							single_transient	timescales	0.117069	-33.0426		single_sustained	timescales	0.0788193	-22.6546		popout_transient	timescales	-0.0229917	-23.5119		popout_sustained	timescales	-0.172131	-37.1529			single_transient	19.2844		single_sustained	-12.9509		popout_transient	4.69168		popout_sustained	-19.2608
							single_transient	timescales	0.00591964	-18.484		single_sustained	timescales	0.0711485	-16.2009		popout_transient	timescales	-0.0260131	-16.6989		popout_sustained	timescales	-0.154576	-29.2301			single_transient	-9.30529		single_sustained	9.55385		popout_transient	-30.1575		popout_sustained	41.092
							single_transient	timescales	0.0968059	-9.945		single_sustained	timescales	-0.0867548	-5.33169		popout_transient	timescales	-0.0363988	-1.15212		popout_sustained	timescales	0.000762483	-3.00591			single_transient	-18.3957		single_sustained	9.40559		popout_transient	39.5922		popout_sustained	-28.5665
							single_transient	timescales	0.0484253	-39.9626		single_sustained	timescales	-0.00812296	-36.7316		popout_transient	timescales	-0.018917	-35.5269		popout_sustained	timescales	-0.0377036	-39.2428			single_transient	-38.4122		single_sustained	5.72414		popout_transient	4.8353		popout_sustained	16.2677
							single_transient	timescales	-0.0368683	-45.9862		single_sustained	timescales	0.0456997	-47.4118		popout_transient	timescales	0.0380315	-50.6025		popout_sustained	timescales	-0.0946401	-55.445			single_transient	10.4009		single_sustained	24.1359		popout_transient	31.8213		popout_sustained	-50.2474
																												single_transient	-22.9678		single_sustained	10.0787		popout_transient	-32.7669		popout_sustained	12.073
																												single_transient	27.8408		single_sustained	-42.2366		popout_transient	4.52637		popout_sustained	33.2636
																												single_transient	-26.9842		single_sustained	47.5494		popout_transient	28.078		popout_sustained	4.80985
																												single_transient	-9.11629		single_sustained	1.93254		popout_transient	-16.7276		popout_sustained	0.727423
																												single_transient	-4.22985		single_sustained	23.7229		popout_transient	-5.29729		popout_sustained	-18.3693
																												single_transient	20.996		single_sustained	-29.9632		popout_transient	23.8102		popout_sustained	0.713532
																												single_transient	-16.2539		single_sustained	-16.3998		popout_transient	-21.9986		popout_sustained	33.4807
																												single_transient	-5.89083		single_sustained	0.163308		popout_transient	-51.4634		popout_sustained	30.3065
																												single_transient	-13.9572		single_sustained	7.04934		popout_transient	-21.4614		popout_sustained	26.9666
																												single_transient	-30.9584		single_sustained	-6.70754		popout_transient	38.1786		popout_sustained	3.04729
																												single_transient	6.70035		single_sustained	-1.15732		popout_transient	-34.4872		popout_sustained	15.5094
																												single_transient	-12.5158		single_sustained	28.3496		popout_transient	10.5808		popout_sustained	-29.1172
																												single_transient	-14.4627		single_sustained	30.1655		popout_transient	36.172		popout_sustained	10.7447
																												single_transient	-35.3081		single_sustained	0.743673		popout_transient	17.3903		popout_sustained	14.7986
																												single_transient	21.6536		single_sustained	-12.2892		popout_transient	-1.23089		popout_sustained	-17.5517
																												single_transient	11.6824		single_sustained	-8.66075		popout_transient	9.39773		popout_sustained	-2.44632
																												single_transient	22.0708		single_sustained	-53.326		popout_transient	13.2792		popout_sustained	37.5333
																												single_transient	-3.41399		single_sustained	10.9834		popout_transient	32.8791		popout_sustained	-44.0426
																												single_transient	1.01518		single_sustained	-7.4056		popout_transient	24.9659		popout_sustained	-31.1719
																												single_transient	-1.2975		single_sustained	-6.31681		popout_transient	22.6134		popout_sustained	-9.26212
																												single_transient	-7.0061		single_sustained	-19.5113		popout_transient	-13.4966		popout_sustained	48.2579
																												single_transient	-26.9115		single_sustained	25.671		popout_transient	2.99247		popout_sustained	-27.3088
																												single_transient	28.4118		single_sustained	-38.2228		popout_transient	-48.5618		popout_sustained	40.3217
																												single_transient	26.6248		single_sustained	-15.2187		popout_transient	18.5067		popout_sustained	-20.5219
																												single_transient	11.8323		single_sustained	-3.39778		popout_transient	-18.6644		popout_sustained	-21.9956
																												single_transient	-22.857		single_sustained	5.28498		popout_transient	14.0673		popout_sustained	-7.7492
																												single_transient	15.5793		single_sustained	-9.40365		popout_transient	-7.12085		popout_sustained	38.364
																												single_transient	-1.21303		single_sustained	0.742765		popout_transient	-3.21044		popout_sustained	27.7412
																												single_transient	-10.1617		single_sustained	-5.80178		popout_transient	-12.5492		popout_sustained	31.9071
																												single_transient	4.82707		single_sustained	10.3158		popout_transient	-19.1293		popout_sustained	6.18704
																												single_transient	-4.067		single_sustained	1.07492		popout_transient	24.9463		popout_sustained	-16.3268
																												single_transient	-1.96623		single_sustained	-0.0166028		popout_transient	-3.37794		popout_sustained	-15.8256
																												single_transient	-2.1129		single_sustained	-9.3862		popout_transient	30.6493		popout_sustained	-30.4869
																												single_transient	-6.23214		single_sustained	1.55594		popout_transient	-26.906		popout_sustained	-12.7706
																												single_transient	-7.5681		single_sustained	5.44179		popout_transient	36.1723		popout_sustained	-27.2002
																												single_transient	13.9841		single_sustained	2.70278		popout_transient	8.11223		popout_sustained	-34.1649
																												single_transient	-9.12962		single_sustained	-26.1139		popout_transient	2.11544		popout_sustained	42.0313
																												single_transient	-22.2459		single_sustained	27.8537		popout_transient	-9.58422		popout_sustained	0.401804
																												single_transient	12.1335		single_sustained	-35.9256		popout_transient	18.7255		popout_sustained	17.3145
																												single_transient	-30.1174		single_sustained	7.44194		popout_transient	-24.6916		popout_sustained	16.3812
																												single_transient	-17.6613		single_sustained	0.026604		popout_transient	41.1739		popout_sustained	-18.284
																												single_transient	-15.5515		single_sustained	4.58903		popout_transient	-29.5288		popout_sustained	53.6094
																												single_transient	-14.526		single_sustained	-3.03462		popout_transient	-31.0215		popout_sustained	34.5359
																												single_transient	-32.0805		single_sustained	14.5007		popout_transient	-1.76611		popout_sustained	12.5354
																												single_transient	-9.85516		single_sustained	-10.8128		popout_transient	-8.42797		popout_sustained	31.7969
																												single_transient	55.9135		single_sustained	-53.6842		popout_transient	-72.7982		popout_sustained	40.8645
																												single_transient	-17.1572		single_sustained	38.8413		popout_transient	-18.6397		popout_sustained	-40.0287
																												single_transient	6.16755		single_sustained	-8.87847		popout_transient	14.538		popout_sustained	7.60647
																												single_transient	-7.86331		single_sustained	9.28948		popout_transient	-13.8321		popout_sustained	26.9153
																												single_transient	-5.49333		single_sustained	36.368		popout_transient	-38.0782		popout_sustained	15.9552
																												single_transient	52.7147		single_sustained	-22.7071		popout_transient	7.19874		popout_sustained	-61.8794
																												single_transient	25.031		single_sustained	-40.6091		popout_transient	-1.6438		popout_sustained	-21.5984
																												single_transient	-6.9294		single_sustained	18.2304		popout_transient	22.4222		popout_sustained	-17.4787
																												single_transient	-3.54657		single_sustained	23.8759		popout_transient	7.89682		popout_sustained	-22.8726
																												single_transient	1.52299		single_sustained	-15.3039		popout_transient	23.9488		popout_sustained	11.1812
																												single_transient	-23.1912		single_sustained	-22.0021		popout_transient	10.5578		popout_sustained	69.346
																												single_transient	26.0087		single_sustained	-4.14777		popout_transient	-17.1658		popout_sustained	-9.62458
																												single_transient	-20.319		single_sustained	23.0641		popout_transient	4.70556		popout_sustained	-0.944363
																												single_transient	-12.1669		single_sustained	22.744		popout_transient	1.7568		popout_sustained	-20.224
																												single_transient	26.7148		single_sustained	-13.0709		popout_transient	-4.47699		popout_sustained	23.3004
																												single_transient	27.9109		single_sustained	-22.4507		popout_transient	1.16868		popout_sustained	-25.2895
																												single_transient	13.7336		single_sustained	-49.3016		popout_transient	16.6495		popout_sustained	-3.47135
																												single_transient	22.3087		single_sustained	-46.4488		popout_transient	25.0384		popout_sustained	15.0752
																												single_transient	7.21552		single_sustained	-36.7982		popout_transient	-38.0078		popout_sustained	59.091
																												single_transient	16.8773		single_sustained	-12.7174		popout_transient	-7.52766		popout_sustained	-20.8632
																												single_transient	-10.1932		single_sustained	14.2433		popout_transient	40.3429		popout_sustained	-1.7496
																												single_transient	32.5742		single_sustained	4.18098		popout_transient	-44.4842		popout_sustained	-7.4962
																												single_transient	-9.70345		single_sustained	9.28634		popout_transient	-14.4861		popout_sustained	10.7204
																												single_transient	19.8999		single_sustained	-14.7973		popout_transient	-26.1519		popout_sustained	18.721
																												single_transient	14.9325		single_sustained	-27.4184		popout_transient	-16.3265		popout_sustained	24.5177
																												single_transient	6.64269		single_sustained	-13.7447		popout_transient	-9.33988		popout_sustained	-14.1852
																												single_transient	32.7363		single_sustained	13.8038		popout_transient	-5.21547		popout_sustained	-64.7314
																												single_transient	-5.23111		single_sustained	28.9472		popout_transient	-13.6313		popout_sustained	-23.2504
																												single_transient	15.5031		single_sustained	7.98585		popout_transient	22.9113		popout_sustained	-33.2732
																												single_transient	13.4481		single_sustained	-18.8141		popout_transient	-37.4183		popout_sustained	18.0397
																												single_transient	-1.69668		single_sustained	2.47377		popout_transient	26.5058		popout_sustained	25.5045
																												single_transient	18.7477		single_sustained	-16.7944		popout_transient	7.15262		popout_sustained	-11.165
																												single_transient	-15.1742		single_sustained	17.7223		popout_transient	-25.2495		popout_sustained	14.0243
																												single_transient	36.3448		single_sustained	-18.6233		popout_transient	-28.7161		popout_sustained	-15.2656
																												single_transient	-49.0607		single_sustained	39.4984		popout_transient	21.2709		popout_sustained	36.5675
																												single_transient	1.27058		single_sustained	-16.7844		popout_transient	-9.80453		popout_sustained	20.6726
																												single_transient	2.10668		single_sustained	17.002		popout_transient	-7.64895		popout_sustained	-2.24177
																												single_transient	-19.6982		single_sustained	5.08862		popout_transient	35.5952		popout_sustained	-1.40373
																												single_transient	7.53807		single_sustained	26.2992		popout_transient	3.07235		popout_sustained	-15.4443
																												single_transient	18.4001		single_sustained	-10.8347		popout_transient	27.933		popout_sustained	-0.271444
																												single_transient	-18.0181		single_sustained	41.2006		popout_transient	39.3173		popout_sustained	-34.288
																												single_transient	2.75229		single_sustained	-4.61129		popout_transient	-12.052		popout_sustained	-8.55946
																												single_transient	-3.03071		single_sustained	-48.1533		popout_transient	-32.4884		popout_sustained	43.1378
																												single_transient	1.77616		single_sustained	31.2677		popout_transient	-26.6619		popout_sustained	-12.5456
																												single_transient	13.7223		single_sustained	11.5874		popout_transient	36.8599		popout_sustained	-28.849
																												single_transient	-11.7513		single_sustained	27.6133		popout_transient	-5.12762		popout_sustained	-12.3503
																												single_transient	-41.0058		single_sustained	13.589		popout_transient	15.3942		popout_sustained	3.31639
																												single_transient	-27.5348		single_sustained	3.07466		popout_transient	-5.97455		popout_sustained	-8.52916
																												single_transient	31.4758		single_sustained	-26.3748		popout_transient	37.7544		popout_sustained	-35.7133
																												single_transient	-29.8321		single_sustained	-1.69115		popout_transient	-7.76015		popout_sustained	41.2559
																												single_transient	11.6247		single_sustained	-33.0491		popout_transient	26.1603		popout_sustained	-3.25411
																												single_transient	17.7368		single_sustained	-10.9695		popout_transient	-16.8539		popout_sustained	7.15851
																												single_transient	-11.5792		single_sustained	7.30093		popout_transient	-8.4237		popout_sustained	-18.6077
																												single_transient	2.29679		single_sustained	-8.78862		popout_transient	57.8488		popout_sustained	-36.5994
																												single_transient	-42.5077		single_sustained	28.3358		popout_transient	12.709		popout_sustained	12.5729
																												single_transient	-24.5098		single_sustained	3.5366		popout_transient	30.1869		popout_sustained	1.84988
																												single_transient	-8.14863		single_sustained	-18.5125		popout_transient	-16.3895		popout_sustained	31.7372
																												single_transient	15.5178		single_sustained	-10.2859		popout_transient	-2.96646		popout_sustained	-7.26367
																												single_transient	15.6994		single_sustained	-26.3993		popout_transient	20.1961		popout_sustained	3.97556
																												single_transient	-10.0192		single_sustained	-6.46904		popout_transient	-26.0952		popout_sustained	27.6396
																												single_transient	2.2784		single_sustained	-12.0554		popout_transient	-16.3644		popout_sustained	15.1373
																												single_transient	5.65878		single_sustained	0.166914		popout_transient	-5.44355		popout_sustained	44.1736
																												single_transient	1.42136		single_sustained	-17.0374		popout_transient	-21.8788		popout_sustained	42.6295
																												single_transient	-6.63548		single_sustained	-57.0605		popout_transient	-7.44316		popout_sustained	17.8099
																												single_transient	-15.7143		single_sustained	11.507		popout_transient	34.8522		popout_sustained	32.4629
																												single_transient	-2.89558		single_sustained	6.65758		popout_transient	1.43633		popout_sustained	-27.0494
																												single_transient	37.7096		single_sustained	-40.4787		popout_transient	24.226		popout_sustained	2.92692
																												single_transient	19.4287		single_sustained	-17.9762		popout_transient	44.6353		popout_sustained	-27.6184
																												single_transient	0.376026		single_sustained	8.44205		popout_transient	8.69306		popout_sustained	-8.35577
																												single_transient	-39.0475		single_sustained	25.7232		popout_transient	-2.16866		popout_sustained	20.8995
																												single_transient	6.72356		single_sustained	-21.8579		popout_transient	7.72678		popout_sustained	15.9256
																												single_transient	-7.26359		single_sustained	-24.9145		popout_transient	16.6389		popout_sustained	24.8902
																												single_transient	-2.06177		single_sustained	-13.3127		popout_transient	-11.5532		popout_sustained	17.9697
																												single_transient	1.08321		single_sustained	20.9688		popout_transient	-19.8295		popout_sustained	-14.6742
																												single_transient	5.10519		single_sustained	-10.3968		popout_transient	-37.7993		popout_sustained	14.2989
																												single_transient	-11.0819		single_sustained	17.8915		popout_transient	1.8117		popout_sustained	-14.1247
																												single_transient	-8.30816		single_sustained	24.0252		popout_transient	24.6619		popout_sustained	-11.0456
																												single_transient	-32.8687		single_sustained	49.2687		popout_transient	-49.1997		popout_sustained	51.4766
																												single_transient	0.826089		single_sustained	-15.1421		popout_transient	-3.83753		popout_sustained	-20.5725
																												single_transient	-2.98275		single_sustained	-7.04471		popout_transient	11.4111		popout_sustained	12.3407
																												single_transient	-32.7684		single_sustained	20.991		popout_transient	6.50181		popout_sustained	-12.9721
																												single_transient	5.63564		single_sustained	10.8694		popout_transient	17.4038		popout_sustained	-30.1138
																												single_transient	15.751		single_sustained	-21.8472		popout_transient	-18.2184		popout_sustained	25.6259
																												single_transient	-4.19001		single_sustained	-11.9233		popout_transient	-12.6958		popout_sustained	37.76
																												single_transient	12.2613		single_sustained	5.50981		popout_transient	-4.61432		popout_sustained	22.155
																												single_transient	-13.2051		single_sustained	-16.1534		popout_transient	20.1338		popout_sustained	17.3848
																												single_transient	1.14067		single_sustained	1.94066		popout_transient	-1.88672		popout_sustained	-18.862
																												single_transient	19.754		single_sustained	-9.33661		popout_transient	9.96951		popout_sustained	-23.2754
																												single_transient	-22.5258		single_sustained	1.45111		popout_transient	-9.14057		popout_sustained	9.04638
																												single_transient	-14.0536		single_sustained	-4.37114		popout_transient	-7.28867		popout_sustained	38.8812
																												single_transient	-20.7286		single_sustained	-14.9814		popout_transient	25.192		popout_sustained	29.994
																												single_transient	-3.7972		single_sustained	3.27962		popout_transient	14.7492		popout_sustained	1.91299
																												single_transient	-20.5181		single_sustained	4.18723		popout_transient	-1.63329		popout_sustained	6.94441
																												single_transient	18.9283		single_sustained	-11.6691		popout_transient	-48.3902		popout_sustained	6.34114
																												single_transient	17.4657		single_sustained	-49.0313		popout_transient	24.5174		popout_sustained	20.4228
																												single_transient	-11.7592		single_sustained	20.3993		popout_transient	12.5511		popout_sustained	-7.42782
																												single_transient	-4.06182		single_sustained	-0.823723		popout_transient	15.267		popout_sustained	13.935
																												single_transient	-12.6357		single_sustained	-9.36493		popout_transient	-27.0316		popout_sustained	-3.58197
																												single_transient	29.9888		single_sustained	-40.6829		popout_transient	34.2753		popout_sustained	-22.9736
																												single_transient	29.0706		single_sustained	-14.7525		popout_transient	-25.924		popout_sustained	14.7594
																												single_transient	34.4306		single_sustained	-2.52083		popout_transient	-30.4607		popout_sustained	4.90178
																												single_transient	27.9019		single_sustained	-20.9609		popout_transient	8.00942		popout_sustained	15.7322
																												single_transient	34.972		single_sustained	-17.3169		popout_transient	-6.02999		popout_sustained	-11.3137
																												single_transient	6.79471		single_sustained	11.6314		popout_transient	-8.37866		popout_sustained	-30.8383
																												single_transient	10.5843		single_sustained	-17.771		popout_transient	-18.1289		popout_sustained	13.5116
																												single_transient	23.6612		single_sustained	0.85351		popout_transient	-12.2904		popout_sustained	-27.7588
																												single_transient	-14.721		single_sustained	-23.4417		popout_transient	-4.0434		popout_sustained	63.8674
																												single_transient	-1.61366		single_sustained	-35.1896		popout_transient	-31.0828		popout_sustained	43.7959
																												single_transient	-24.941		single_sustained	20.2982		popout_transient	-8.96192		popout_sustained	25.4019
																												single_transient	10.6931		single_sustained	14.4994		popout_transient	-22.2523		popout_sustained	-8.29854
																												single_transient	33.1837		single_sustained	-29.8038		popout_transient	9.09141		popout_sustained	-5.88893
																												single_transient	-2.81839		single_sustained	-8.91031		popout_transient	1.28728		popout_sustained	53.112
																												single_transient	7.55628		single_sustained	8.03706		popout_transient	-13.0275		popout_sustained	-4.50899
																												single_transient	40.1135		single_sustained	-48.7266		popout_transient	-30.5585		popout_sustained	34.9264
																												single_transient	-26.8072		single_sustained	31.8822		popout_transient	-4.63766		popout_sustained	9.37465
																												single_transient	1.80325		single_sustained	-21.5828		popout_transient	9.085		popout_sustained	9.93891
																												single_transient	33.1491		single_sustained	-27.8496		popout_transient	-17.1251		popout_sustained	12.5058
																												single_transient	0.389429		single_sustained	2.53682		popout_transient	-0.919507		popout_sustained	-11.4501
																												single_transient	-29.1437		single_sustained	12.8219		popout_transient	-10.4167		popout_sustained	13.0234
																												single_transient	-13.7293		single_sustained	26.6088		popout_transient	36.1309		popout_sustained	-32.06
																												single_transient	-4.69383		single_sustained	0.875916		popout_transient	-5.04088		popout_sustained	28.7231
																												single_transient	-26.8693		single_sustained	16.2121		popout_transient	-4.30061		popout_sustained	22.949
																												single_transient	37.5341		single_sustained	-39.2846		popout_transient	10.0632		popout_sustained	-26.7744
																												single_transient	3.61082		single_sustained	-0.407417		popout_transient	-35.5257		popout_sustained	-5.14354
																												single_transient	22.1878		single_sustained	-26.068		popout_transient	-2.89938		popout_sustained	-19.4286
																												single_transient	-22.0946		single_sustained	9.76424		popout_transient	22.9618		popout_sustained	0.351212
																												single_transient	9.91245		single_sustained	25.9234		popout_transient	-23.6998		popout_sustained	-4.18653
																												single_transient	10.5091		single_sustained	-10.0617		popout_transient	-31.8435		popout_sustained	1.20724
																												single_transient	-7.47635		single_sustained	4.38949		popout_transient	-16.4194		popout_sustained	7.77728
																												single_transient	-21.4559		single_sustained	17.2374		popout_transient	-13.1561		popout_sustained	9.30886
																												single_transient	-17.8079		single_sustained	1.58308		popout_transient	44.5509		popout_sustained	-3.17882
																												single_transient	5.18224		single_sustained	-6.03092		popout_transient	4.16581		popout_sustained	19.0752
																												single_transient	2.07907		single_sustained	4.93122		popout_transient	1.92283		popout_sustained	5.37339
																												single_transient	-35.101		single_sustained	31.6372		popout_transient	9.85353		popout_sustained	-29.0706
																												single_transient	-14.6584		single_sustained	28.0588		popout_transient	-4.39354		popout_sustained	14.9352
																												single_transient	10.7225		single_sustained	29.0616		popout_transient	6.99993		popout_sustained	5.3095
																												single_transient	-25.7154		single_sustained	30.3101		popout_transient	-10.0593		popout_sustained	10.6025
																												single_transient	9.80384		single_sustained	36.278		popout_transient	-13.3239		popout_sustained	-26.0115
																												single_transient	6.88167		single_sustained	14.646		popout_transient	28.4043		popout_sustained	-62.2166
																												single_transient	-11.6582		single_sustained	4.43617		popout_transient	2.8281		popout_sustained	9.65956
																												single_transient	4.01666		single_sustained	3.74261		popout_transient	9.0351		popout_sustained	-15.8275
																												single_transient	-19.6944		single_sustained	38.9752		popout_transient	-7.40335		popout_sustained	-27.7841
																												single_transient	-4.27043		single_sustained	30.9479		popout_transient	-28.8381		popout_sustained	-12.8277
																												single_transient	-34.9937		single_sustained	-8.56735		popout_transient	8.25025		popout_sustained	32.3901
																												single_transient	-2.01488		single_sustained	-10.1544		popout_transient	12.767		popout_sustained	18.7142
																												single_transient	-11.2963		single_sustained	12.5216		popout_transient	2.62835		popout_sustained	14.1769
																												single_transient	-16.3866		single_sustained	31.3111		popout_transient	-5.09469		popout_sustained	-31.8178
																												single_transient	-6.3422		single_sustained	3.34333		popout_transient	-19.472		popout_sustained	-21.3452
																												single_transient	8.35392		single_sustained	-30.9461		popout_transient	12.3009		popout_sustained	40.8405
																												single_transient	-25.8203		single_sustained	-7.39051		popout_transient	31.5445		popout_sustained	16.9296
																												single_transient	-2.1874		single_sustained	10.9121		popout_transient	16.6964		popout_sustained	3.80205
																												single_transient	73.8466		single_sustained	-51.0114		popout_transient	4.96189		popout_sustained	-31.4984
																												single_transient	-9.03198		single_sustained	-21.5675		popout_transient	8.79835		popout_sustained	14.0786
																												single_transient	-5.2037		single_sustained	22.3763		popout_transient	-30.2378		popout_sustained	2.80567
																												single_transient	-0.0903168		single_sustained	-18.3676		popout_transient	30.9834		popout_sustained	-25.281
																												single_transient	10.0793		single_sustained	4.16493		popout_transient	6.15504		popout_sustained	20.5949
																												single_transient	-23.667		single_sustained	11.2029		popout_transient	10.618		popout_sustained	-17.4541
																												single_transient	35.3735		single_sustained	-13.5092		popout_transient	0.704462		popout_sustained	2.14165
																												single_transient	44.1428		single_sustained	-29.8562		popout_transient	-7.9071		popout_sustained	16.8979
																												single_transient	-26.1995		single_sustained	4.12331		popout_transient	56.8091		popout_sustained	-22.4402
																												single_transient	27.4619		single_sustained	-42.8438		popout_transient	26.4314		popout_sustained	-19.6312
																												single_transient	-1.76266		single_sustained	13.9331		popout_transient	-16.9584		popout_sustained	2.54545
																												single_transient	16.5416		single_sustained	-6.0995		popout_transient	29.8035		popout_sustained	-38.5308
																												single_transient	9.04165		single_sustained	-26.9447		popout_transient	37.4529		popout_sustained	-40.7359
																												single_transient	5.32262		single_sustained	-26.2941		popout_transient	-3.18342		popout_sustained	20.8999
																												single_transient	5.28256		single_sustained	-4.19428		popout_transient	11.753		popout_sustained	-14.9353
																												single_transient	5.40943		single_sustained	-2.81025		popout_transient	4.00263		popout_sustained	-10.0543
																												single_transient	21.3551		single_sustained	-19.3993		popout_transient	-57.6523		popout_sustained	2.61129
																												single_transient	26.1035		single_sustained	-39.2122		popout_transient	42.6452		popout_sustained	-38.9175
																												single_transient	17.6286		single_sustained	-6.63853		popout_transient	27.8209		popout_sustained	-14.0885
																												single_transient	-17.1653		single_sustained	30.5403		popout_transient	41.822		popout_sustained	-37.4384
																												single_transient	12.548		single_sustained	-18.0502		popout_transient	2.41734		popout_sustained	-5.05434
																												single_transient	-30.8533		single_sustained	38.0963		popout_transient	11.4669		popout_sustained	-26.0138
																												single_transient	-26.486		single_sustained	38.5468		popout_transient	-19.5689		popout_sustained	11.4863
																												single_transient	-10.2052		single_sustained	9.63004		popout_transient	14.4776		popout_sustained	8.80379
																												single_transient	21.0947		single_sustained	20.5855		popout_transient	42.9283		popout_sustained	-35.3129
																												single_transient	-5.08693		single_sustained	-16.4753		popout_transient	22.8376		popout_sustained	44.6976
																												single_transient	-40.0685		single_sustained	43.5232		popout_transient	-9.76448		popout_sustained	25.5976
																												single_transient	-8.16374		single_sustained	37.6275		popout_transient	-7.41215		popout_sustained	-11.1083
																												single_transient	7.03706		single_sustained	-48.4443		popout_transient	19.94		popout_sustained	11.3182
																												single_transient	-13.5123		single_sustained	-7.9257		popout_transient	5.03696		popout_sustained	38.424
																												single_transient	-8.45281		single_sustained	38.492		popout_transient	-64.5571		popout_sustained	-33.9878
																												single_transient	-15.8294		single_sustained	2.31665		popout_transient	10.3178		popout_sustained	14.5183
																												single_transient	29.0913		single_sustained	-24.217		popout_transient	-26.524		popout_sustained	-1.35456
																												single_transient	-25.7235		single_sustained	39.0352		popout_transient	-15.2804		popout_sustained	-9.06407
																												single_transient	10.6351		single_sustained	-10.4383		popout_transient	-1.48723		popout_sustained	34.7711
																												single_transient	29.0674		single_sustained	-11.3605		popout_transient	-61.9069		popout_sustained	14.3395
																												single_transient	20.4547		single_sustained	-13.0019		popout_transient	-16.4171		popout_sustained	3.63058
																												single_transient	-16.9921		single_sustained	30.3106		popout_transient	13.2067		popout_sustained	-34.6025
																												single_transient	1.66947		single_sustained	-1.21514		popout_transient	-0.519661		popout_sustained	2.0335
																												single_transient	5.76798		single_sustained	7.57887		popout_transient	5.75594		popout_sustained	0.3265
																												single_transient	12.5226		single_sustained	6.6161		popout_transient	-38.0177		popout_sustained	-27.0934
																												single_transient	-32.4444		single_sustained	19.5512		popout_transient	18.6767		popout_sustained	-1.21591
																												single_transient	51.6948		single_sustained	-10.4322		popout_transient	-19.0825		popout_sustained	-59.1161
																												single_transient	2.81679		single_sustained	-21.735		popout_transient	-2.32741		popout_sustained	12.8838
																												single_transient	10.3567		single_sustained	20.6335		popout_transient	-23.238		popout_sustained	-5.55093
																												single_transient	-4.58747		single_sustained	14.567		popout_transient	-6.7118		popout_sustained	-11.9896
																												single_transient	8.8092		single_sustained	-3.97587		popout_transient	46.8873		popout_sustained	-40.2407
																												single_transient	-8.75424		single_sustained	19.2517		popout_transient	-18.1759		popout_sustained	11.5483
																												single_transient	-22.4878		single_sustained	6.31252		popout_transient	13.0621		popout_sustained	32.1489
																												single_transient	-9.3695		single_sustained	15.9644		popout_transient	-17.3274		popout_sustained	5.66776
																												single_transient	27.4606		single_sustained	13.0493		popout_transient	-8.43843		popout_sustained	-46.2357
																												single_transient	-15.3624		single_sustained	-15.9125		popout_transient	9.83938		popout_sustained	24.3701
																												single_transient	-4.45149		single_sustained	-12.4294		popout_transient	30.2679		popout_sustained	-2.44492
																												single_transient	12.266		single_sustained	-54.275		popout_transient	16.446		popout_sustained	32.3102
																												single_transient	29.045		single_sustained	-18.2722		popout_transient	-30.9714		popout_sustained	0.747176
																												single_transient	-6.71803		single_sustained	29.4512		popout_transient	2.36557		popout_sustained	11.9757
																												single_transient	9.09866		single_sustained	9.72984		popout_transient	-29.5404		popout_sustained	-12.7784
																												single_transient	-35.0284		single_sustained	19.1612		popout_transient	1.72374		popout_sustained	52.0111
																												single_transient	-22.711		single_sustained	5.89823		popout_transient	-20.6337		popout_sustained	25.7764
																												single_transient	-5.91941		single_sustained	15.3299		popout_transient	32.1696		popout_sustained	-39.1187
																												single_transient	-5.89006		single_sustained	-33.8504		popout_transient	32.9046		popout_sustained	13.6889
																												single_transient	1.86512		single_sustained	-14.4499		popout_transient	-21.4053		popout_sustained	14.3476
																												single_transient	-28.915		single_sustained	10.2503		popout_transient	28.0094		popout_sustained	-9.23066
																												single_transient	22.5501		single_sustained	-8.56683		popout_transient	-16.9315		popout_sustained	3.53246
																												single_transient	-13.1426		single_sustained	-8.94357		popout_transient	7.56764		popout_sustained	3.91468
																												single_transient	-5.37749		single_sustained	22.847		popout_transient	-30.522		popout_sustained	9.48565
																												single_transient	-13.2902		single_sustained	7.02903		popout_transient	-27.6912		popout_sustained	13.1125
																												single_transient	-25.9076		single_sustained	-15.7729		popout_transient	9.6678		popout_sustained	64.8744
																												single_transient	16.8786		single_sustained	-14.7766		popout_transient	24.3984		popout_sustained	-7.87866
																												single_transient	13.8822		single_sustained	-5.56812		popout_transient	-30.3925		popout_sustained	19.9831
																												single_transient	-41.1217		single_sustained	39.9403		popout_transient	10.3363		popout_sustained	-2.20387
																												single_transient	-26.3714		single_sustained	12.6867		popout_transient	18.1798		popout_sustained	-33.4988
																												single_transient	-16.0185		single_sustained	22.4038		popout_transient	15.3475		popout_sustained	-2.26365
																												single_transient	15.2975		single_sustained	14.7679		popout_transient	4.97277		popout_sustained	-17.6157
																												single_transient	-17.4231		single_sustained	3.29331		popout_transient	33.5007		popout_sustained	-41.522
																												single_transient	21.0171		single_sustained	-15.7658		popout_transient	-14.9743		popout_sustained	13.8858
																												single_transient	33.9229		single_sustained	-16.5742		popout_transient	-2.08009		popout_sustained	-27.8386
																												single_transient	-13.4191		single_sustained	-12.5273		popout_transient	-9.3599		popout_sustained	-5.80076
																												single_transient	-12.7531		single_sustained	2.53751		popout_transient	19.2873		popout_sustained	-12.0181
																												single_transient	-14.9739		single_sustained	-23.0327		popout_transient	48.003		popout_sustained	10.6504
																												single_transient	-6.28347		single_sustained	-8.46832		popout_transient	-33.3149		popout_sustained	41.285
																												single_transient	12.2636		single_sustained	9.73591		popout_transient	5.50904		popout_sustained	-28.382
																												single_transient	13.7899		single_sustained	-2.08888		popout_transient	21.8867		popout_sustained	-16.4812
																												single_transient	29.0715		single_sustained	-38.5474		popout_transient	44.6446		popout_sustained	7.57262
																												single_transient	10.031		single_sustained	-31.8411		popout_transient	-7.99987		popout_sustained	19.8107
																												single_transient	16.4322		single_sustained	-8.31512		popout_transient	-16.0882		popout_sustained	1.85512
																												single_transient	4.13478		single_sustained	-20.6612		popout_transient	33.0543		popout_sustained	-36.5718
																												single_transient	-20.8708		single_sustained	36.9129		popout_transient	2.41101		popout_sustained	-5.93695
																												single_transient	16.8253		single_sustained	-54.9394		popout_transient	11.66		popout_sustained	31.2836
																												single_transient	15.3052		single_sustained	-23.4261		popout_transient	-3.41726		popout_sustained	4.53681
																												single_transient	19.1209		single_sustained	-31.1951		popout_transient	-4.85901		popout_sustained	6.36795
																												single_transient	-16.4791		single_sustained	-17.2102		popout_transient	48.2146		popout_sustained	-13.5877
																												single_transient	-18.2418		single_sustained	-2.80143		popout_transient	-15.7819		popout_sustained	22.3289
																												single_transient	-7.69078		single_sustained	7.19563		popout_transient	-0.817108		popout_sustained	-10.4202
																												single_transient	4.25739		single_sustained	-7.69303		popout_transient	-31.3316		popout_sustained	34.1639
																												single_transient	30.0125		single_sustained	-25.9471		popout_transient	-21.7861		popout_sustained	-12.1773
																												single_transient	-22.5525		single_sustained	32.1423		popout_transient	4.85531		popout_sustained	-5.65499
																												single_transient	-9.1332		single_sustained	-16.5409		popout_transient	7.05584		popout_sustained	-13.2619
																												single_transient	9.08369		single_sustained	-22.5765		popout_transient	-30.5057		popout_sustained	30.2775
																												single_transient	-13.7574		single_sustained	15.2619		popout_transient	35.4571		popout_sustained	-18.3068
																												single_transient	-4.432		single_sustained	11.8225		popout_transient	-20.3244		popout_sustained	0.655174
																												single_transient	10.0813		single_sustained	-15.3394		popout_transient	-57.8936		popout_sustained	36.1652
																												single_transient	1.47919		single_sustained	-21.2952		popout_transient	10.2391		popout_sustained	2.18363
																												single_transient	-9.26027		single_sustained	-23.9552		popout_transient	-0.251643		popout_sustained	35.5946
																												single_transient	33.5041		single_sustained	-18.6879		popout_transient	-63.8305		popout_sustained	4.4938
																												single_transient	10.1988		single_sustained	-16.1744		popout_transient	6.01837		popout_sustained	-2.06125
																												single_transient	-4.12092		single_sustained	0.936401		popout_transient	11.0918		popout_sustained	1.45591
																												single_transient	1.33917		single_sustained	13.4624		popout_transient	-43.4503		popout_sustained	-4.24749
																												single_transient	-1.31437		single_sustained	-27.699		popout_transient	15.8047		popout_sustained	50.1716
																												single_transient	-23.7848		single_sustained	4.08624		popout_transient	-23.8862		popout_sustained	34.1727
																												single_transient	-11.8564		single_sustained	5.37389		popout_transient	-6.44457		popout_sustained	15.2764
																												single_transient	-24.8812		single_sustained	-24.0545		popout_transient	15.7003		popout_sustained	31.6449
																												single_transient	-20.9		single_sustained	33.3156		popout_transient	-3.2521		popout_sustained	8.25159
																												single_transient	-3.25195		single_sustained	-12.9513		popout_transient	-18.2828		popout_sustained	38.2673
																												single_transient	2.1498		single_sustained	-26.5327		popout_transient	-10.7623		popout_sustained	38.1315
																												single_transient	-2.55462		single_sustained	29.1014		popout_transient	-4.25143		popout_sustained	-12.5273
																												single_transient	5.85355		single_sustained	19.9476		popout_transient	-14.0449		popout_sustained	7.4073
																												single_transient	-22.2282		single_sustained	12.0961		popout_transient	42.7833		popout_sustained	-5.10183
																												single_transient	14.1303		single_sustained	-42.0661		popout_transient	13.3472		popout_sustained	24.0033
																												single_transient	33.9946		single_sustained	-25.4533		popout_transient	-24.3785		popout_sustained	-4.3911
																												single_transient	-33.8075		single_sustained	23.6648		popout_transient	-12.9119		popout_sustained	25.5276
																												single_transient	-5.36474		single_sustained	0.656203		popout_transient	-6.11692		popout_sustained	-16.2416
																												single_transient	-21.6792		single_sustained	23.3269		popout_transient	38.4196		popout_sustained	-5.84984
																												single_transient	-23.9712		single_sustained	29.3442		popout_transient	36.8777		popout_sustained	-13.1557
																												single_transient	-0.761676		single_sustained	1.51788		popout_transient	10.0901		popout_sustained	-2.34541
																												single_transient	26.8266		single_sustained	-2.5557		popout_transient	-13.261		popout_sustained	0.157983
																												single_transient	45.063		single_sustained	-21.0795		popout_transient	-21.125		popout_sustained	3.64544
																												single_transient	1.72827		single_sustained	7.52119		popout_transient	4.17344		popout_sustained	11.0563
																												single_transient	-6.95504		single_sustained	6.59549		popout_transient	-35.5638		popout_sustained	17.0939
																												single_transient	-31.6227		single_sustained	27.7903		popout_transient	-6.25244		popout_sustained	-7.43831
																												single_transient	7.77627		single_sustained	-12.2374		popout_transient	23.1001		popout_sustained	-21.6482
																												single_transient	-26.404		single_sustained	18.3151		popout_transient	22.8994		popout_sustained	10.2299
																												single_transient	-35.1904		single_sustained	42.9839		popout_transient	65.4748		popout_sustained	-52.1433
																												single_transient	8.78422		single_sustained	-0.722094		popout_transient	34.3021		popout_sustained	-46.6075
																												single_transient	-28.5024		single_sustained	4.28713		popout_transient	3.96799		popout_sustained	5.67709
																												single_transient	0.137667		single_sustained	-15.1692		popout_transient	-15.2106		popout_sustained	30.8321
																												single_transient	-20.3288		single_sustained	35.865		popout_transient	39.593		popout_sustained	-22.9581
																												single_transient	-5.95515		single_sustained	-2.96214		popout_transient	23.423		popout_sustained	14.6741
																												single_transient	-18.1457		single_sustained	-7.12792		popout_transient	6.97689		popout_sustained	8.58976
																												single_transient	7.61418		single_sustained	11.1769		popout_transient	-9.89919		popout_sustained	-20.7346
																												single_transient	-21.3678		single_sustained	5.18036		popout_transient	28.4574		popout_sustained	-5.25757
																												single_transient	19.0366		single_sustained	-30.0729		popout_transient	-15.7918		popout_sustained	-36.4551
																												single_transient	7.87674		single_sustained	-35.3751		popout_transient	13.3275		popout_sustained	30.9269
																												single_transient	35.4704		single_sustained	-5.7795		popout_transient	24.5085		popout_sustained	-42.2619
																												single_transient	10.5917		single_sustained	6.6952		popout_transient	-11.4716		popout_sustained	-9.40843
																												single_transient	-25.0154		single_sustained	-15.0544		popout_transient	-4.33774		popout_sustained	2.93203
																												single_transient	-14.7937		single_sustained	26.9194		popout_transient	0.351239		popout_sustained	-28.7432
																												single_transient	-18.0118		single_sustained	33.5439		popout_transient	-10.3333		popout_sustained	-28.9533
																												single_transient	32.123		single_sustained	3.0526		popout_transient	-53.02		popout_sustained	-0.819689
																												single_transient	10.2662		single_sustained	-14.3584		popout_transient	-7.46904		popout_sustained	-21.3109
																												single_transient	1.98391		single_sustained	12.0719		popout_transient	10.1581		popout_sustained	-14.5892
																												single_transient	9.42503		single_sustained	-30.7884		popout_transient	-52.194		popout_sustained	35.4933
																												single_transient	-15.1454		single_sustained	5.32138		popout_transient	37.7243		popout_sustained	-14.758
																												single_transient	22.7138		single_sustained	-13.8392		popout_transient	1.0103		popout_sustained	-19.3138
																												single_transient	15.5408		single_sustained	-7.60111		popout_transient	-27.406		popout_sustained	17.583
																												single_transient	2.88608		single_sustained	-2.71066		popout_transient	-51.6725		popout_sustained	50.5146
																												single_transient	22.4378		single_sustained	-19.6004		popout_transient	-18.0678		popout_sustained	3.31183
																												single_transient	10.1461		single_sustained	-27.1898		popout_transient	5.11426		popout_sustained	14.6877
																												single_transient	-1.82507		single_sustained	-17.0005		popout_transient	0.782214		popout_sustained	7.33028
																												single_transient	-2.14221		single_sustained	4.82746		popout_transient	-22.7079		popout_sustained	10.9368
																												single_transient	6.81066		single_sustained	-19.9589		popout_transient	25.3922		popout_sustained	-7.75067
																												single_transient	17.1756		single_sustained	-7.08035		popout_transient	-21.0435		popout_sustained	-11.9921
																												single_transient	-46.1622		single_sustained	33.7982		popout_transient	3.03369		popout_sustained	9.0027
																												single_transient	2.10218		single_sustained	-25.3224		popout_transient	30.3823		popout_sustained	-3.01771
																												single_transient	11.2279		single_sustained	-8.12023		popout_transient	10.9925		popout_sustained	-3.96321
																												single_transient	-1.66444		single_sustained	22.8611		popout_transient	-16.813		popout_sustained	-38.5767
																												single_transient	-49.5634		single_sustained	45.912		popout_transient	5.0312		popout_sustained	-6.46459
																												single_transient	11.5368		single_sustained	10.8635		popout_transient	21.0573		popout_sustained	-32.033
																												single_transient	-0.82243		single_sustained	0.0160229		popout_transient	-35.8372		popout_sustained	2.87538
																												single_transient	9.09878		single_sustained	21.725		popout_transient	-10.489		popout_sustained	-29.4681
																												single_transient	0.437469		single_sustained	-11.123		popout_transient	54.2717		popout_sustained	-23.329
																												single_transient	-27.5051		single_sustained	33.2495		popout_transient	12.0561		popout_sustained	-8.10831
																												single_transient	38.5741		single_sustained	-46.6034		popout_transient	-70.7896		popout_sustained	32.9004
																												single_transient	5.43863		single_sustained	34.363		popout_transient	-48.1875		popout_sustained	-13.7968
																												single_transient	-36.4934		single_sustained	54.2733		popout_transient	5.60675		popout_sustained	-30.9344
																												single_transient	0.601871		single_sustained	13.3734		popout_transient	-33.4039		popout_sustained	14.122
																												single_transient	21.4906		single_sustained	-22.449		popout_transient	42.7233		popout_sustained	-15.9397
																												single_transient	10.3506		single_sustained	26.9977		popout_transient	-18.9578		popout_sustained	-26.5906
																												single_transient	14.8281		single_sustained	-26.151		popout_transient	51.6926		popout_sustained	-4.72335
																												single_transient	-21.9562		single_sustained	-10.092		popout_transient	-5.96445		popout_sustained	21.0634
																												single_transient	14.4302		single_sustained	-39.7477		popout_transient	14.8201		popout_sustained	21.3741
																												single_transient	1.39817		single_sustained	-18.8051		popout_transient	-7.77371		popout_sustained	1.32942
																												single_transient	-18.2342		single_sustained	6.63672		popout_transient	29.6289		popout_sustained	9.15076
																												single_transient	-7.0927		single_sustained	-7.50362		popout_transient	-7.93685		popout_sustained	16.1715
																												single_transient	-8.37878		single_sustained	1.22022		popout_transient	-16.3842		popout_sustained	1.47549
																												single_transient	3.78072		single_sustained	-0.70846		popout_transient	7.29676		popout_sustained	-6.24729
																												single_transient	-26.8742		single_sustained	19.8296		popout_transient	43.5403		popout_sustained	-25.4036
																												single_transient	17.2817		single_sustained	-6.71702		popout_transient	2.66234		popout_sustained	-20.0716
																												single_transient	-32.8143		single_sustained	5.68715		popout_transient	6.37223		popout_sustained	37.6415
																												single_transient	-0.0917289		single_sustained	-9.43998		popout_transient	-34.1663		popout_sustained	34.0137
																												single_transient	-28.27		single_sustained	28.6491		popout_transient	-1.36357		popout_sustained	-28.7294
																												single_transient	6.56726		single_sustained	17.7598		popout_transient	9.18059		popout_sustained	-42.2951
																												single_transient	-17.1501		single_sustained	0.678255		popout_transient	29.1894		popout_sustained	2.81865
																												single_transient	-6.44491		single_sustained	27.4879		popout_transient	-4.131		popout_sustained	-10.3792
																												single_transient	11.7724		single_sustained	-17.4708		popout_transient	34.604		popout_sustained	-15.9997
																												single_transient	-29.6525		single_sustained	-23.026		popout_transient	20.4591		popout_sustained	54.4669
																												single_transient	9.60929		single_sustained	3.00955		popout_transient	19.8561		popout_sustained	-40.5427
																												single_transient	1.37226		single_sustained	-21.0562		popout_transient	32.9248		popout_sustained	15.3751
																												single_transient	30.3585		single_sustained	-13.6511		popout_transient	-27.5096		popout_sustained	9.52697
																												single_transient	-14.279		single_sustained	6.53572		popout_transient	-7.24979		popout_sustained	-10.4478
																												single_transient	-0.29917		single_sustained	-22.9235		popout_transient	51.035		popout_sustained	-10.5566
																												single_transient	36.3586		single_sustained	-30.0052		popout_transient	6.76663		popout_sustained	6.94399
																												single_transient	-6.43432		single_sustained	16.8264		popout_transient	32.378		popout_sustained	-44.8712
																												single_transient	3.94832		single_sustained	5.59203		popout_transient	8.35801		popout_sustained	11.8738
																												single_transient	-32.2953		single_sustained	45.4406		popout_transient	20.9103		popout_sustained	-26.8556
																												single_transient	39.5002		single_sustained	-17.4496		popout_transient	-21.6061		popout_sustained	13.019
																												single_transient	8.9884		single_sustained	-18.642		popout_transient	-27.7028		popout_sustained	16.793
																												single_transient	23.212		single_sustained	-21.061		popout_transient	7.33187		popout_sustained	-21.3623
																												single_transient	-22.1909		single_sustained	5.61829		popout_transient	-20.4939		popout_sustained	-21.4412
																												single_transient	-35.2942		single_sustained	-1.77153		popout_transient	-1.48395		popout_sustained	26.8811
																												single_transient	-16.2035		single_sustained	-0.520856		popout_transient	2.92477		popout_sustained	6.84024
																												single_transient	-11.0476		single_sustained	36.5503		popout_transient	-12.4793		popout_sustained	3.38617
																												single_transient	5.95984		single_sustained	-9.41212		popout_transient	23.2631		popout_sustained	-4.91133
																												single_transient	32.0504		single_sustained	-68.4297		popout_transient	-7.01216		popout_sustained	30.1703
																												single_transient	9.85555		single_sustained	-2.02642		popout_transient	11.4166		popout_sustained	25.9766
																												single_transient	5.97516		single_sustained	0.589126		popout_transient	8.15131		popout_sustained	-18.8385
																												single_transient	-24.6248		single_sustained	-26.2111		popout_transient	31.6885		popout_sustained	0.293483
																												single_transient	11.5349		single_sustained	-7.141		popout_transient	-9.50557		popout_sustained	-15.4097
																												single_transient	-5.30547		single_sustained	18.6626		popout_transient	-9.69885		popout_sustained	-16.1048
																												single_transient	-0.943311		single_sustained	-2.96668		popout_transient	19.4731		popout_sustained	18.0227
																												single_transient	-9.44876		single_sustained	47.6848		popout_transient	-47.8497		popout_sustained	-4.46764
																												single_transient	35.6365		single_sustained	-10.2746		popout_transient	-5.89045		popout_sustained	-7.90804
																												single_transient	10.8788		single_sustained	-25.8327		popout_transient	-2.68515		popout_sustained	-27.2146
																												single_transient	8.14705		single_sustained	-9.72501		popout_transient	19.5886		popout_sustained	1.2061
																												single_transient	5.29923		single_sustained	-7.03845		popout_transient	33.7366		popout_sustained	-20.543
																												single_transient	28.0072		single_sustained	-8.5986		popout_transient	12.4503		popout_sustained	-21.1367
																												single_transient	12.9398		single_sustained	-32.8875		popout_transient	15.3151		popout_sustained	7.74935
																												single_transient	4.07893		single_sustained	-8.87008		popout_transient	-1.595		popout_sustained	1.47155
																												single_transient	0.459273		single_sustained	-3.66388		popout_transient	10.6049		popout_sustained	-21.5185
																												single_transient	16.1986		single_sustained	-20.6363		popout_transient	-0.194123		popout_sustained	-3.9171
																												single_transient	-15.2433		single_sustained	-1.31546		popout_transient	6.7335		popout_sustained	-11.4654
																												single_transient	16.1955		single_sustained	-7.24743		popout_transient	-29.988		popout_sustained	16.2555
																												single_transient	19.7544		single_sustained	-17.8146		popout_transient	-6.16564		popout_sustained	25.3121
																												single_transient	15.6695		single_sustained	1.50425		popout_transient	-18.6694		popout_sustained	24.7673
																												single_transient	-36.9546		single_sustained	23.9968		popout_transient	6.51797		popout_sustained	3.69433
																												single_transient	-47.2237		single_sustained	61.0421		popout_transient	21.0898		popout_sustained	-6.09771
																												single_transient	-16.3476		single_sustained	25.604		popout_transient	-7.00641		popout_sustained	0.140277
																												single_transient	-10.7411		single_sustained	1.93717		popout_transient	9.76939		popout_sustained	-7.75574
																												single_transient	-12.7952		single_sustained	17.4388		popout_transient	29.5458		popout_sustained	-14.5018
																												single_transient	12.9131		single_sustained	-11.1449		popout_transient	8.69959		popout_sustained	7.90456
																												single_transient	17.4906		single_sustained	11.1718		popout_transient	-15.1981		popout_sustained	-40.8009
																												single_transient	-19.6547		single_sustained	24.7471		popout_transient	9.22629		popout_sustained	13.4985
																												single_transient	-30.377		single_sustained	5.94144		popout_transient	-22.2749		popout_sustained	36.9715
																												single_transient	-0.899643		single_sustained	20.5095		popout_transient	-34.6447		popout_sustained	15.9461
																												single_transient	-14.7653		single_sustained	35.6832		popout_transient	34.9139		popout_sustained	10.9669
																												single_transient	-5.71965		single_sustained	-15.8311		popout_transient	27.4649		popout_sustained	42.2166
																												single_transient	-6.53241		single_sustained	21.8046		popout_transient	-37.2506		popout_sustained	1.72313
																												single_transient	19.7588		single_sustained	-27.8327		popout_transient	-39.0632		popout_sustained	35.0985
																												single_transient	2.34725		single_sustained	-21.142		popout_transient	-1.31514		popout_sustained	21.9537
																												single_transient	-29.6006		single_sustained	23.3723		popout_transient	-11.1333		popout_sustained	19.1165
																												single_transient	-5.27915		single_sustained	3.00281		popout_transient	-43.0924		popout_sustained	18.7674
																												single_transient	1.19068		single_sustained	9.66984		popout_transient	57.0041		popout_sustained	-40.3545
																												single_transient	-4.26661		single_sustained	-6.47458		popout_transient	-26.5552		popout_sustained	37.5437
																												single_transient	-22.1473		single_sustained	21.0987		popout_transient	20.6043		popout_sustained	10.4842
																												single_transient	-6.45752		single_sustained	35.2284		popout_transient	56.7416		popout_sustained	-38.5112
																												single_transient	-26.4161		single_sustained	7.70703		popout_transient	21.5703		popout_sustained	-1.82261
																												single_transient	40.8956		single_sustained	-59.5997		popout_transient	30.1434		popout_sustained	-36.6152
																												single_transient	35.6211		single_sustained	-37.8092		popout_transient	-59.5812		popout_sustained	21.9732
																												single_transient	12.7211		single_sustained	-1.88962		popout_transient	-4.86548		popout_sustained	-14.6909
																												single_transient	-28.1966		single_sustained	27.9169		popout_transient	24.2738		popout_sustained	10.3012
																												single_transient	6.73843		single_sustained	-9.00169		popout_transient	17.6888		popout_sustained	-46.9467
																												single_transient	26.1874		single_sustained	1.06271		popout_transient	-50.4801		popout_sustained	-11.1724
																												single_transient	29.4027		single_sustained	10.4908		popout_transient	-13.1009		popout_sustained	-35.3154
																												single_transient	-13.7168		single_sustained	-7.86932		popout_transient	13.9322		popout_sustained	16.9187
																												single_transient	7.4185		single_sustained	-5.31396		popout_transient	-17.2234		popout_sustained	33.3512
																												single_transient	9.7386		single_sustained	-25.6229		popout_transient	-10.4239		popout_sustained	-18.6011
																												single_transient	-16.2234		single_sustained	24.4488		popout_transient	-35.55		popout_sustained	10.616
																												single_transient	23.8049		single_sustained	-62.4666		popout_transient	24.2703		popout_sustained	22.4685
																												single_transient	16.4249		single_sustained	-8.79037		popout_transient	-8.34082		popout_sustained	20.4996
																												single_transient	-20.1036		single_sustained	-6.86399		popout_transient	31.8649		popout_sustained	26.3981
																												single_transient	-6.8153		single_sustained	-14.4688		popout_transient	39.6759		popout_sustained	6.8251
																												single_transient	2.66363		single_sustained	6.86086		popout_transient	-32.456		popout_sustained	10.7085
																												single_transient	-35.4098		single_sustained	60.4874		popout_transient	-2.47354		popout_sustained	-22.2587
																												single_transient	-30.3386		single_sustained	42.9633		popout_transient	-26.4129		popout_sustained	-0.0579257
																												single_transient	16.5679		single_sustained	-32.1685		popout_transient	68.9807		popout_sustained	-6.12448
																												single_transient	23.3126		single_sustained	-9.2842		popout_transient	-9.61535		popout_sustained	-0.80915
																												single_transient	-9.36698		single_sustained	11.6078		popout_transient	-35.2046		popout_sustained	8.55373
																												single_transient	-14.5494		single_sustained	21.6033		popout_transient	42.0054		popout_sustained	-18.0732
																												single_transient	-9.35888		single_sustained	6.53371		popout_transient	10.8176		popout_sustained	-9.59454
																												single_transient	-24.2017		single_sustained	29.9285		popout_transient	-6.96238		popout_sustained	23.0954
																												single_transient	19.5444		single_sustained	-18.1207		popout_transient	-11.6763		popout_sustained	10.8327
																												single_transient	-0.788613		single_sustained	31.4957		popout_transient	1.18772		popout_sustained	-16.4081
																												single_transient	-17.0689		single_sustained	32.2244		popout_transient	-11.3854		popout_sustained	-22.1724
																												single_transient	3.98607		single_sustained	-2.16608		popout_transient	13.4171		popout_sustained	1.71692
																												single_transient	6.40834		single_sustained	17.4257		popout_transient	-38.8784		popout_sustained	-12.7407
																												single_transient	-0.33594		single_sustained	2.27764		popout_transient	-5.96498		popout_sustained	23.2026
																												single_transient	19.4704		single_sustained	-17.5204		popout_transient	37.7889		popout_sustained	-24.8427
																												single_transient	-21.3087		single_sustained	34.572		popout_transient	18.6764		popout_sustained	-33.5889
																												single_transient	-29.2964		single_sustained	-5.03734		popout_transient	-29.8382		popout_sustained	64.149
																												single_transient	-5.18898		single_sustained	6.12164		popout_transient	18.3622		popout_sustained	24.191
																												single_transient	-24.7428		single_sustained	-8.01502		popout_transient	37.5658		popout_sustained	10.2273
																												single_transient	-18.379		single_sustained	14.0163		popout_transient	31.3032		popout_sustained	-25.516
																												single_transient	13.1831		single_sustained	-5.51623		popout_transient	-25.4611		popout_sustained	3.64459
																												single_transient	-16.095		single_sustained	-9.88948		popout_transient	-21.7608		popout_sustained	41.3579
																												single_transient	-8.8696		single_sustained	-30.0568		popout_transient	-1.33662		popout_sustained	67.0891
																												single_transient	-15.1512		single_sustained	-15.0948		popout_transient	2.1761		popout_sustained	22.2404
																												single_transient	0.203749		single_sustained	-22.7561		popout_transient	-8.52134		popout_sustained	16.2491
																												single_transient	-25.5682		single_sustained	43.9573		popout_transient	-5.2465		popout_sustained	-32.2941
																												single_transient	30.6062		single_sustained	-33.4443		popout_transient	-28.1093		popout_sustained	2.22459
																												single_transient	26.4047		single_sustained	-22.4413		popout_transient	-11.3621		popout_sustained	23.7806
																												single_transient	1.8889		single_sustained	21.5761		popout_transient	4.88964		popout_sustained	-31.8748
																												single_transient	-10.9318		single_sustained	10.5193		popout_transient	31.8351		popout_sustained	-7.48142
																												single_transient	15.9643		single_sustained	12.5761		popout_transient	-64.4125		popout_sustained	19.6702
																												single_transient	-9.2957		single_sustained	28.929		popout_transient	-1.10667		popout_sustained	-13.4628
																												single_transient	4.03296		single_sustained	-8.60338		popout_transient	23.7229		popout_sustained	-6.32783
																												single_transient	-9.25657		single_sustained	-0.770474		popout_transient	-20.3622		popout_sustained	30.022
																												single_transient	46.1148		single_sustained	-21.5422		popout_transient	-23.8588		popout_sustained	-1.5783
																												single_transient	-6.72171		single_sustained	-37.8945		popout_transient	-11.0023		popout_sustained	36.0662
																												single_transient	19.1198		single_sustained	-19.3833		popout_transient	-20.7557		popout_sustained	1.15791
																												single_transient	-5.45174		single_sustained	0.112379		popout_transient	10.6507		popout_sustained	-8.53029
																												single_transient	11.0612		single_sustained	-25.2119		popout_transient	6.90808		popout_sustained	9.2011
																												single_transient	-6.60143		single_sustained	15.4397		popout_transient	-3.76844		popout_sustained	-43.3917
																												single_transient	3.90034		single_sustained	-22.2486		popout_transient	24.2881		popout_sustained	18.8717
																												single_transient	10.4246		single_sustained	-29.5232		popout_transient	-29.4355		popout_sustained	26.5501
																												single_transient	-19.1754		single_sustained	5.64924		popout_transient	-37.9179		popout_sustained	34.8652
																												single_transient	1.04846		single_sustained	-29.9072		popout_transient	34.2137		popout_sustained	3.03967
																												single_transient	-12.4428		single_sustained	9.61443		popout_transient	-26.9937		popout_sustained	20.5853
																												single_transient	-43.0765		single_sustained	34.7906		popout_transient	33.8283		popout_sustained	-12.3232
																												single_transient	-16.8508		single_sustained	49.1223		popout_transient	48.5796		popout_sustained	-54.9051
																												single_transient	-9.68115		single_sustained	-17.6664		popout_transient	-24.2845		popout_sustained	35.1799
																												single_transient	-2.26627		single_sustained	-45.3025		popout_transient	14.0456		popout_sustained	25.8623
																												single_transient	21.6816		single_sustained	32.7824		popout_transient	-26.2452		popout_sustained	-34.9514
																												single_transient	3.36182		single_sustained	-26.38		popout_transient	25.8857		popout_sustained	10.0962
																												single_transient	12.7622		single_sustained	0.0484196		popout_transient	10.2888		popout_sustained	-13.884
																												single_transient	47.6562		single_sustained	-22.7679		popout_transient	15.1457		popout_sustained	-55.3462
																												single_transient	-13.6941		single_sustained	12.3202		popout_transient	4.46552		popout_sustained	0.844392
																												single_transient	22.0428		single_sustained	-13.2869		popout_transient	25.8899		popout_sustained	-6.88951
																												single_transient	9.16957		single_sustained	-53.614		popout_transient	7.65848		popout_sustained	-0.523999
																												single_transient	-16.9414		single_sustained	18.8445		popout_transient	4.41094		popout_sustained	-7.87412
																												single_transient	14.7636		single_sustained	-2.48039		popout_transient	34.3062		popout_sustained	-6.36153
																												single_transient	-34.0191		single_sustained	24.1764		popout_transient	36.3823		popout_sustained	1.58863
																												single_transient	10.0032		single_sustained	-28.1821		popout_transient	3.96097		popout_sustained	13.1111
																												single_transient	-1.09021		single_sustained	-3.20237		popout_transient	40.8649		popout_sustained	-59.1219
																												single_transient	-38.0577		single_sustained	32.5601		popout_transient	34.2934		popout_sustained	-2.93457
																												single_transient	20.5272		single_sustained	-28.8032		popout_transient	12.5779		popout_sustained	-16.9564
																												single_transient	-6.2235		single_sustained	9.21821		popout_transient	1.02576		popout_sustained	-37.3189
																												single_transient	-0.135297		single_sustained	-4.06176		popout_transient	24.4243		popout_sustained	-3.60909
																												single_transient	-1.73292		single_sustained	46.541		popout_transient	-2.38914		popout_sustained	-40.8545
																												single_transient	-0.609597		single_sustained	28.6416		popout_transient	-21.3843		popout_sustained	-7.68982
																												single_transient	-5.65057		single_sustained	2.4878		popout_transient	5.10851		popout_sustained	-13.1035
																												single_transient	27.495		single_sustained	-45.6095		popout_transient	-22.2415		popout_sustained	15.1557
																												single_transient	-23.8737		single_sustained	19.8726		popout_transient	0.159421		popout_sustained	16.0772
																												single_transient	1.6405		single_sustained	-4.99258		popout_transient	-10.0125		popout_sustained	15.6071
																												single_transient	-18.3207		single_sustained	50.8462		popout_transient	-11.6644		popout_sustained	-11.4683
																												single_transient	14.5938		single_sustained	0.0625301		popout_transient	-1.36162		popout_sustained	-10.0236
																												single_transient	11.5868		single_sustained	2.06933		popout_transient	17.1221		popout_sustained	-21.4375
																												single_transient	9.37686		single_sustained	-25.41		popout_transient	18.8569		popout_sustained	-14.4376
																												single_transient	-3.08974		single_sustained	-14.6073		popout_transient	24.9097		popout_sustained	-2.6594
																												single_transient	-16.4959		single_sustained	2.75713		popout_transient	7.29456		popout_sustained	27.2149
																												single_transient	-16.7498		single_sustained	-11.6515		popout_transient	-29.4652		popout_sustained	35.0429
																												single_transient	1.97251		single_sustained	13.0804		popout_transient	0.289843		popout_sustained	-9.68166
																												single_transient	6.67387		single_sustained	-15.3401		popout_transient	39.2461		popout_sustained	5.26574
																												single_transient	-29.2119		single_sustained	22.4329		popout_transient	10.0023		popout_sustained	-4.69584
																												single_transient	-5.70083		single_sustained	-18.8967		popout_transient	36.0598		popout_sustained	-17.5223
																												single_transient	-41.1484		single_sustained	38.78		popout_transient	38.1068		popout_sustained	-30.5419
																												single_transient	2.68799		single_sustained	-6.86446		popout_transient	11.1075		popout_sustained	-16.7834
																												single_transient	30.2796		single_sustained	11.2819		popout_transient	-6.78618		popout_sustained	-46.0401
																												single_transient	33.9529		single_sustained	-22.1251		popout_transient	-14.8596		popout_sustained	-31.9102
																												single_transient	-4.91951		single_sustained	19.7391		popout_transient	-52.1753		popout_sustained	-2.57724
																												single_transient	-11.6973		single_sustained	10.0974		popout_transient	-0.513493		popout_sustained	17.8685
																												single_transient	7.62516		single_sustained	7.27071		popout_transient	21.0471		popout_sustained	-34.5385
																												single_transient	23.1945		single_sustained	-10.3476		popout_transient	6.07288		popout_sustained	24.6416
																												single_transient	2.61169		single_sustained	-2.95121		popout_transient	31.605		popout_sustained	7.5823
																												single_transient	-28.4921		single_sustained	36.1171		popout_transient	18.7752		popout_sustained	-38.7881
																												single_transient	-4.96834		single_sustained	-10.9461		popout_transient	17.1934		popout_sustained	-4.74889
																												single_transient	-6.86419		single_sustained	-30.5272		popout_transient	24.8872		popout_sustained	13.3161
																												single_transient	-8.47299		single_sustained	29.8738		popout_transient	-2.51727		popout_sustained	-22.2002
																												single_transient	13.8633		single_sustained	-42.3144		popout_transient	-21.63		popout_sustained	25.9833
																												single_transient	34.3933		single_sustained	-7.00277		popout_transient	-53.1888		popout_sustained	-23.525
																												single_transient	-24.952		single_sustained	12.4484		popout_transient	26.8401		popout_sustained	-4.99723
																												single_transient	11.9623		single_sustained	-2.7507		popout_transient	21.6756		popout_sustained	3.32803
																												single_transient	0.448061		single_sustained	-16.6945		popout_transient	-31.3153		popout_sustained	54.6207
																												single_transient	10.6843		single_sustained	-19.1196		popout_transient	6.13656		popout_sustained	9.79425
																												single_transient	19.9097		single_sustained	-10.0543		popout_transient	-5.50905		popout_sustained	-3.21316
																												single_transient	-35.1125		single_sustained	11.2748		popout_transient	-11.8991		popout_sustained	51.564
																												single_transient	-7.147		single_sustained	-3.31084		popout_transient	24.6171		popout_sustained	-30.0191
																												single_transient	0.298542		single_sustained	-17.4835		popout_transient	31.231		popout_sustained	-3.14979
																												single_transient	-7.39928		single_sustained	-31.6873		popout_transient	-18.5444		popout_sustained	35.515
																												single_transient	-36.2774		single_sustained	27.3636		popout_transient	5.23227		popout_sustained	11.2454
																												single_transient	1.51835		single_sustained	14.1755		popout_transient	10.2884		popout_sustained	-22.5251
																												single_transient	5.6443		single_sustained	6.38548		popout_transient	12.1777		popout_sustained	2.24397
																												single_transient	6.96266		single_sustained	-13.2821		popout_transient	-11.8329		popout_sustained	6.2729
																												single_transient	-0.888593		single_sustained	36.697		popout_transient	-12.4748		popout_sustained	-18.2373
																												single_transient	10.3487		single_sustained	-41.905		popout_transient	-9.75822		popout_sustained	36.4594
																												single_transient	-20.7686		single_sustained	48.5773		popout_transient	-17.188		popout_sustained	8.20258
																												single_transient	19.6008		single_sustained	-24.643		popout_transient	18.7438		popout_sustained	1.62798
																												single_transient	3.81515		single_sustained	-3.33547		popout_transient	-5.65441		popout_sustained	-1.08513
																												single_transient	0.0843665		single_sustained	8.08846		popout_transient	41.3746		popout_sustained	-10.6435
																												single_transient	26.7944		single_sustained	-28.6339		popout_transient	-16.4943		popout_sustained	39.6754
																												single_transient	-15.9537		single_sustained	-0.983357		popout_transient	-0.682785		popout_sustained	22.0691
																												single_transient	-42.8494		single_sustained	24.5998		popout_transient	4.00321		popout_sustained	42.9936
																												single_transient	-9.99191		single_sustained	-9.43599		popout_transient	24.2093		popout_sustained	16.5782
																												single_transient	22.6871		single_sustained	-6.64647		popout_transient	-20.5492		popout_sustained	-10.7541
																												single_transient	-9.35033		single_sustained	19.8128		popout_transient	21.4167		popout_sustained	-20.7364
																												single_transient	-5.56263		single_sustained	5.47011		popout_transient	6.89512		popout_sustained	3.19426
																												single_transient	-4.40363		single_sustained	10.9457		popout_transient	-15.8352		popout_sustained	26.2935
																												single_transient	3.62182		single_sustained	25.0052		popout_transient	-1.18506		popout_sustained	-41.8223
																												single_transient	-7.20734		single_sustained	10.7793		popout_transient	22.5335		popout_sustained	8.37254
																												single_transient	-11.5797		single_sustained	25.5958		popout_transient	12.485		popout_sustained	-19.6561
																												single_transient	-24.6556		single_sustained	18.6534		popout_transient	35.2412		popout_sustained	23.4702
																												single_transient	-21.2251		single_sustained	9.92711		popout_transient	3.43649		popout_sustained	24.3979
																												single_transient	8.53893		single_sustained	-8.99313		popout_transient	16.5597		popout_sustained	10.2276
																												single_transient	-6.36102		single_sustained	-20.262		popout_transient	-18.1348		popout_sustained	15.7304
																												single_transient	3.32288		single_sustained	-14.7658		popout_transient	-42.0815		popout_sustained	23.3891
																												single_transient	-29.227		single_sustained	56.7903		popout_transient	-37.1693		popout_sustained	9.86468
																												single_transient	-11.6705		single_sustained	9.30604		popout_transient	14.4831		popout_sustained	-14.7361
																												single_transient	10.7455		single_sustained	35.5169		popout_transient	4.97015		popout_sustained	-12.7626
																												single_transient	33.6236		single_sustained	-8.47068		popout_transient	-46.5733		popout_sustained	-8.92887
																												single_transient	-29.404		single_sustained	21.9705		popout_transient	47.3774		popout_sustained	-16.0836
																												single_transient	6.53436		single_sustained	38.5673		popout_transient	-34.7462		popout_sustained	-4.53109
																												single_transient	-6.77998		single_sustained	6.13338		popout_transient	-18.8592		popout_sustained	17.1248
																												single_transient	9.82423		single_sustained	-0.628028		popout_transient	14.4078		popout_sustained	-38.6744
																												single_transient	0.420347		single_sustained	-21.5		popout_transient	4.75422		popout_sustained	-13.7184
																												single_transient	-3.16241		single_sustained	42.4304		popout_transient	-32.1793		popout_sustained	-31.5806
																												single_transient	40.0272		single_sustained	-17.7907		popout_transient	38.2566		popout_sustained	-50.9694
																												single_transient	5.14049		single_sustained	-11.7731		popout_transient	-6.16092		popout_sustained	-22.225
																												single_transient	14.3652		single_sustained	-11.6864		popout_transient	3.142		popout_sustained	0.826901
																												single_transient	-9.30172		single_sustained	25.4729		popout_transient	16.7746		popout_sustained	-32.7226
																												single_transient	-7.1079		single_sustained	-22.8582		popout_transient	-0.329032		popout_sustained	30.8648
																												single_transient	14.8108		single_sustained	-26.7469		popout_transient	-33.6281		popout_sustained	39.827
																												single_transient	-2.89935		single_sustained	18.871		popout_transient	-47.2473		popout_sustained	1.57828
																												single_transient	9.94775		single_sustained	-13.3404		popout_transient	23.1311		popout_sustained	-2.60613
																												single_transient	25.2062		single_sustained	-21.2174		popout_transient	-13.9524		popout_sustained	-40.4218
																												single_transient	-3.63747		single_sustained	-12.8388		popout_transient	1.08888		popout_sustained	2.12339
																												single_transient	6.18278		single_sustained	-9.31485		popout_transient	0.158321		popout_sustained	2.22931
																												single_transient	18.3351		single_sustained	-37.6035		popout_transient	12.1186		popout_sustained	4.60376
																												single_transient	-11.6009		single_sustained	19.7145		popout_transient	12.2326		popout_sustained	-0.493496
																												single_transient	24.2042		single_sustained	-54.6724		popout_transient	-46.395		popout_sustained	25.5088
																												single_transient	-5.99707		single_sustained	-12.4058		popout_transient	-25.9231		popout_sustained	38.9066
																												single_transient	14.7981		single_sustained	-24.7378		popout_transient	18.7218		popout_sustained	-6.4494
																												single_transient	-1.32019		single_sustained	27.5359		popout_transient	-12.0734		popout_sustained	-3.80439
																												single_transient	-5.51487		single_sustained	-1.71425		popout_transient	9.44945		popout_sustained	25.0395
																												single_transient	-23.6744		single_sustained	18.8079		popout_transient	33.3663		popout_sustained	-20.1502
																												single_transient	20.3222		single_sustained	-3.79523		popout_transient	-30.1463		popout_sustained	-36.3426
																												single_transient	-6.73554		single_sustained	9.90961		popout_transient	-0.814694		popout_sustained	-7.2581
																												single_transient	-4.09602		single_sustained	4.73487		popout_transient	23.5914		popout_sustained	11.9692
																												single_transient	11.5219		single_sustained	-12.3182		popout_transient	-14.0017		popout_sustained	-21.8301
																												single_transient	-30.7477		single_sustained	37.7423		popout_transient	15.4235		popout_sustained	-53.684
																												single_transient	18.4327		single_sustained	-23.5781		popout_transient	20.8134		popout_sustained	-2.65381
																												single_transient	-0.159819		single_sustained	21.1909		popout_transient	9.52604		popout_sustained	-22.2017
																												single_transient	10.9525		single_sustained	-17.4845		popout_transient	27.3642		popout_sustained	17.5154
																												single_transient	-2.08074		single_sustained	-4.58327		popout_transient	12.3972		popout_sustained	-17.5513
																												single_transient	-8.91249		single_sustained	19.1908		popout_transient	43.1222		popout_sustained	-17.2712
																												single_transient	-12.8166		single_sustained	2.89334		popout_transient	0.407931		popout_sustained	27.6917
																												single_transient	-15.7343		single_sustained	5.98365		popout_transient	-1.8171		popout_sustained	8.39795
																												single_transient	-10.109		single_sustained	4.07566		popout_transient	5.73807		popout_sustained	21.8539
																												single_transient	-35.2966		single_sustained	44.1484		popout_transient	-26.5891		popout_sustained	10.2847
																												single_transient	13.283		single_sustained	14.0071		popout_transient	10.3914		popout_sustained	-35.2022
																												single_transient	2.99834		single_sustained	-53.2219		popout_transient	16.2714		popout_sustained	72.5144
																												single_transient	-12.7599		single_sustained	5.65242		popout_transient	-24.9279		popout_sustained	19.4996
																												single_transient	-9.48114		single_sustained	17.874		popout_transient	3.5601		popout_sustained	-12.8282
																												single_transient	-4.31107		single_sustained	21.5504		popout_transient	-33.0063		popout_sustained	-11.3582
																												single_transient	5.48577		single_sustained	23.4797		popout_transient	13.491		popout_sustained	-40.8318
																												single_transient	14.3606		single_sustained	-24.9562		popout_transient	36.4323		popout_sustained	3.71693
																												single_transient	-28.9842		single_sustained	35.056		popout_transient	-9.16463		popout_sustained	0.685274
																												single_transient	6.35589		single_sustained	19.2874		popout_transient	-9.60173		popout_sustained	1.92276
																												single_transient	-19.6511		single_sustained	28.5345		popout_transient	10.1614		popout_sustained	-27.9564
																												single_transient	4.80531		single_sustained	0.782969		popout_transient	-9.37448		popout_sustained	9.24627
																												single_transient	28.9802		single_sustained	-34.3762		popout_transient	7.70033		popout_sustained	2.02014
																												single_transient	-13.7838		single_sustained	16.0514		popout_transient	-18.4041		popout_sustained	-3.11786
																												single_transient	17.7877		single_sustained	-40.0619		popout_transient	38.9926		popout_sustained	-1.77088
																												single_transient	-27.2747		single_sustained	7.47471		popout_transient	29.6249		popout_sustained	14.0065
																												single_transient	-15.5844		single_sustained	-11.912		popout_transient	1.873		popout_sustained	26.4567
																												single_transient	-15.5558		single_sustained	-6.84727		popout_transient	9.44564		popout_sustained	12.4962
																												single_transient	15.4988		single_sustained	-28.6938		popout_transient	14.7945		popout_sustained	19.9444
																												single_transient	12.7429		single_sustained	-33.3966		popout_transient	7.85815		popout_sustained	27.1064
																												single_transient	10.3262		single_sustained	-29.6161		popout_transient	-37.7348		popout_sustained	40.6994
																												single_transient	4.50907		single_sustained	-4.00184		popout_transient	22.7955		popout_sustained	12.72
																												single_transient	24.0549		single_sustained	-11.217		popout_transient	5.66994		popout_sustained	-6.11601
																												single_transient	3.89772		single_sustained	5.69028		popout_transient	-36.4203		popout_sustained	14.2368
																												single_transient	-4.9218		single_sustained	-11.157		popout_transient	-5.54955		popout_sustained	13.9682
																												single_transient	-16.2007		single_sustained	-11.9835		popout_transient	3.50755		popout_sustained	9.01065
																												single_transient	-26.3053		single_sustained	9.55556		popout_transient	23.6386		popout_sustained	32.984
																												single_transient	8.0274		single_sustained	-7.74811		popout_transient	-6.71831		popout_sustained	-6.77226
																												single_transient	22.5493		single_sustained	-54.7328		popout_transient	0.835159		popout_sustained	25.6538
																												single_transient	31.4696		single_sustained	10.5471		popout_transient	-45.5076		popout_sustained	-8.18392
																												single_transient	-10.9802		single_sustained	25.0415		popout_transient	7.73784		popout_sustained	-26.3668
																												single_transient	-43.5216		single_sustained	20.1291		popout_transient	27.5527		popout_sustained	6.21197
																												single_transient	-15.0192		single_sustained	5.90429		popout_transient	67.065		popout_sustained	-39.2336
																												single_transient	3.96392		single_sustained	24.0058		popout_transient	-33.4528		popout_sustained	8.3125
																												single_transient	3.96817		single_sustained	7.40221		popout_transient	-9.36267		popout_sustained	-4.26916
																												single_transient	-14.4048		single_sustained	23.0256		popout_transient	-7.48309		popout_sustained	-1.91344
																												single_transient	18.2414		single_sustained	-27.2904		popout_transient	-5.08928		popout_sustained	9.20164
																												single_transient	-20.2429		single_sustained	-11.9885		popout_transient	2.14218		popout_sustained	66.6157
																												single_transient	-14.9182		single_sustained	13.7901		popout_transient	-11.6175		popout_sustained	-2.01597
																												single_transient	-6.656		single_sustained	3.69534		popout_transient	-27.4752		popout_sustained	32.9935
																												single_transient	7.52459		single_sustained	-13.0809		popout_transient	21.2368		popout_sustained	4.74727
																												single_transient	16.7072		single_sustained	-27.2356		popout_transient	-22.7613		popout_sustained	25.494
																												single_transient	18.5403		single_sustained	-12.86		popout_transient	-26.9283		popout_sustained	14.5763
																												single_transient	12.6233		single_sustained	9.35906		popout_transient	59.2259		popout_sustained	-36.8947
																												single_transient	8.13492		single_sustained	-14.497		popout_transient	-6.9066		popout_sustained	-1.93365
																												single_transient	21.867		single_sustained	-3.49009		popout_transient	-16.9966		popout_sustained	-15.4389
																												single_transient	8.39945		single_sustained	-5.40464		popout_transient	11.7679		popout_sustained	-14.4473
																												single_transient	19.8619		single_sustained	-15.9395		popout_transient	12.9565		popout_sustained	0.0647637
																												single_transient	31.7719		single_sustained	-17.4437		popout_transient	-7.75493		popout_sustained	5.84211
																												single_transient	-9.66323		single_sustained	-15.4556		popout_transient	11.1085		popout_sustained	14.5164
																												single_transient	-11.4157		single_sustained	-31.362		popout_transient	13.3799		popout_sustained	32.1076
																												single_transient	-8.36112		single_sustained	35.8858		popout_transient	62.7215		popout_sustained	-54.9417
																												single_transient	-32.5298		single_sustained	21.218		popout_transient	18.2506		popout_sustained	3.05547
																												single_transient	-11.6299		single_sustained	-5.2819		popout_transient	5.88207		popout_sustained	32.7342
																												single_transient	-21.4095		single_sustained	17.2822		popout_transient	-1.35385		popout_sustained	49.9331
																												single_transient	24.9726		single_sustained	-19.9627		popout_transient	-23.857		popout_sustained	7.11729
																												single_transient	16.9966		single_sustained	-29.0393		popout_transient	5.7845		popout_sustained	-9.26065
																												single_transient	-10.1024		single_sustained	9.13177		popout_transient	-20.0119		popout_sustained	28.0919
																												single_transient	3.66639		single_sustained	-5.03837		popout_transient	14.9046		popout_sustained	6.55599
																												single_transient	36.4126		single_sustained	-46.5096		popout_transient	-9.43635		popout_sustained	-7.31594
[truncated: 8,918 more rows]

## Sheet: Fig. 3b
Single stimulus															Popout stimulus
[truncated: 83 more rows]

[truncated: 46 more sheets: Fig. 3c, Fig. 3d, Fig. 3e, Fig. 3f, Fig. 3g, Fig. 4a, Fig. 4b, Fig. 4c, Fig. 4d, Fig. 4e, Fig. 5a, Fig. 5b, Fig. 5c, Fig. 5d, Fig. 5e, Fig. 5f, Fig. S1a, Fig. S1b, Fig. S2a, Fig. S2b …]
